# Supplementary material for: Chemicals in plastics differentially affect the transcriptome of MCF-7 breast cancer cells
Source: Arch Toxicol. 2026 Apr 20;100(7):3011–24. doi: 10.1007/s00204-026-04376-1 (PMC13309450; doi:10.1007/s00204-026-04376-1)
Supplement: Supplementary file 1 — Supplementary Material 1: Samples removed due to R-ODAF filtering criteria [file 204_2026_4376_MOESM1_ESM.xlsx]

## Sheet: Sheet1
sample_ID	sample_number	description	plate	pool	well	row	column	I7_Index_ID	index_I7	I5_Index_ID	index2	projectID	chemical	chemical_longname	dose	group	technical_control	reference_rna	solvent_control	original_names	NMR	FMR	Ncov5	Nsig80	Gini	dendrogram	group_dendrogram
53	AO425_10_R1_P5_I	s392	H1PlateI	5	1	H01	H	1	R902	TCCTCAGCC	F936	AGCCTACTT	bpa_alts_2	AO425	antioxidant 425	10	AO425_10	FALSE	FALSE	FALSE	PASS	PASS	PASS	PASS	PASS	FAIL	PASS
54	AO425_10_R2_P5_I	s432	H6PlateI	5	1	H06	H	6	R919	ACTCATGTA	F936	AGCCTACTT	bpa_alts_2	AO425	antioxidant 425	10	AO425_10	FALSE	FALSE	FALSE	PASS	PASS	PASS	PASS	PASS	FAIL	PASS
55	AO425_10_R3_P6_J	s488	H1PlateJ	6	1	H01	H	1	R936	TGGAACGCT	F936	AGCCTACTT	bpa_alts_2	AO425	antioxidant 425	10	AO425_10	FALSE	FALSE	FALSE	PASS	PASS	PASS	PASS	PASS	FAIL	PASS
56	AO425_10_R4_P6_J	s528	H6PlateJ	6	1	H06	H	6	R946	TGATTAAGC	F936	AGCCTACTT	bpa_alts_2	AO425	antioxidant 425	10	AO425_10	FALSE	FALSE	FALSE	PASS	PASS	PASS	PASS	PASS	FAIL	PASS
71	BPA_0-01_R3_P3_G	s265	A10PlateG	3	1	A10	A	10	R923	TGCATGACA	F937	ATGGTTAGA	bpa_alts_2	BPA	bisphenol A	0.01	BPA_0.01	FALSE	FALSE	FALSE	PASS	PASS	PASS	FAIL	PASS	FAIL	PASS
100	BPE_0-001_R4_P4_H	s289	A1PlateH	4	1	A01	A	1	R936	TGGAACGCT	F937	ATGGTTAGA	bpa_alts_2	BPE	bisphenol E	0.001	BPE_0.001	FALSE	FALSE	FALSE	PASS	PASS	PASS	PASS	PASS	FAIL	PASS
121	BPE_50_R1_P1_E	s8	H1PlateE	1	1	H01	H	1	R902	TCCTCAGCC	F936	AGCCTACTT	bpa_alts_2	BPE	bisphenol E	50	BPE_50	FALSE	FALSE	FALSE	PASS	PASS	PASS	PASS	PASS	FAIL	PASS
153	BPK_50_R1_P1_E	s24	H3PlateE	1	1	H03	H	3	R911	GGGTTGTTA	F936	AGCCTACTT	bpa_alts_2	BPK	bisphenol K	50	BPK_50	FALSE	FALSE	FALSE	PASS	PASS	PASS	PASS	PASS	FAIL	PASS
154	BPK_50_R2_P2_F	s120	H3PlateF	2	1	H03	H	3	R938	ATTCGAATC	F936	AGCCTACTT	bpa_alts_2	BPK	bisphenol K	50	BPK_50	FALSE	FALSE	FALSE	PASS	PASS	PASS	PASS	PASS	FAIL	PASS
155	BPK_50_R3_P3_G	s216	H3PlateG	3	1	H03	H	3	R911	GGGTTGTTA	F944	AGCTAGACC	bpa_alts_2	BPK	bisphenol K	50	BPK_50	FALSE	FALSE	FALSE	PASS	PASS	PASS	PASS	PASS	FAIL	PASS
156	BPK_50_R4_P4_H	s312	H3PlateH	4	1	H03	H	3	R938	ATTCGAATC	F944	AGCTAGACC	bpa_alts_2	BPK	bisphenol K	50	BPK_50	FALSE	FALSE	FALSE	PASS	PASS	PASS	PASS	PASS	FAIL	PASS
164	BPM_0-001_R4_P4_H	s297	A2PlateH	4	1	A02	A	2	R937	ATCGCGACT	F937	ATGGTTAGA	bpa_alts_2	BPM	bisphenol M	0.001	BPM_0.001	FALSE	FALSE	FALSE	PASS	PASS	PASS	PASS	PASS	FAIL	PASS
217	BTL_50_R1_P5_I	s408	H3PlateI	5	1	H03	H	3	R911	GGGTTGTTA	F936	AGCCTACTT	bpa_alts_2	BTH	bithionol	50	BTH_50	FALSE	FALSE	FALSE	PASS	PASS	PASS	PASS	PASS	FAIL	PASS
218	BTL_50_R2_P5_I	s448	H8PlateI	5	1	H08	H	8	R921	TCAGTACAT	F936	AGCCTACTT	bpa_alts_2	BTH	bithionol	50	BTH_50	FALSE	FALSE	FALSE	PASS	PASS	PASS	PASS	PASS	FAIL	PASS
219	BTL_50_R3_P6_J	s504	H3PlateJ	6	1	H03	H	3	R938	ATTCGAATC	F936	AGCCTACTT	bpa_alts_2	BTH	bithionol	50	BTH_50	FALSE	FALSE	FALSE	PASS	PASS	PASS	PASS	PASS	FAIL	PASS
220	BTL_50_R4_P6_J	s544	H8PlateJ	6	1	H08	H	8	R959	GCTATCGAT	F936	AGCCTACTT	bpa_alts_2	BTH	bithionol	50	BTH_50	FALSE	FALSE	FALSE	PASS	PASS	PASS	PASS	PASS	FAIL	PASS
278	DMSO_0-1_R22_P3_G	s276	D11PlateG	3	1	D11	D	11	R924	GACTTCATT	F940	AATAGGTGC	bpa_alts_2	DMSO	dimethyl sulfoxide	0	DMSO_0	FALSE	FALSE	TRUE	PASS	PASS	PASS	PASS	PASS	FAIL	PASS
393	NC_R1_P1_E	s87	G11PlateE	1	1	G11	G	11	R924	GACTTCATT	F935	GACGCGTTA	bpa_alts_2	lysis_buffer	No cells; 1X Lysis buffer	0	lysis_buffer_0	TRUE	FALSE	FALSE	FAIL	FAIL	FAIL	PASS	PASS	FAIL	PASS
394	NC_R1_P5_I	s471	G11PlateI	5	1	G11	G	11	R924	GACTTCATT	F935	GACGCGTTA	bpa_alts_2	lysis_buffer	No cells; 1X Lysis buffer	0	lysis_buffer_0	TRUE	FALSE	FALSE	FAIL	FAIL	FAIL	PASS	PASS	FAIL	PASS
395	NC_R2_P1_E	s88	H11PlateE	1	1	H11	H	11	R924	GACTTCATT	F936	AGCCTACTT	bpa_alts_2	lysis_buffer	No cells; 1X Lysis buffer	0	lysis_buffer_0	TRUE	FALSE	FALSE	FAIL	FAIL	FAIL	PASS	PASS	FAIL	PASS
396	NC_R2_P5_I	s472	H11PlateI	5	1	H11	H	11	R924	GACTTCATT	F936	AGCCTACTT	bpa_alts_2	lysis_buffer	No cells; 1X Lysis buffer	0	lysis_buffer_0	TRUE	FALSE	FALSE	FAIL	FAIL	FAIL	PASS	PASS	FAIL	PASS
397	NC_R3_P2_F	s183	G11PlateF	2	1	G11	G	11	R990	AGCCGATTA	F935	GACGCGTTA	bpa_alts_2	lysis_buffer	No cells; 1X Lysis buffer	0	lysis_buffer_0	TRUE	FALSE	FALSE	FAIL	FAIL	FAIL	PASS	PASS	FAIL	PASS
398	NC_R3_P6_J	s567	G11PlateJ	6	1	G11	G	11	R990	AGCCGATTA	F935	GACGCGTTA	bpa_alts_2	lysis_buffer	No cells; 1X Lysis buffer	0	lysis_buffer_0	TRUE	FALSE	FALSE	FAIL	FAIL	FAIL	PASS	PASS	FAIL	PASS
399	NC_R4_P2_F	s184	H11PlateF	2	1	H11	H	11	R990	AGCCGATTA	F936	AGCCTACTT	bpa_alts_2	lysis_buffer	No cells; 1X Lysis buffer	0	lysis_buffer_0	TRUE	FALSE	FALSE	FAIL	FAIL	FAIL	PASS	PASS	FAIL	PASS
400	NC_R4_P6_J	s568	H11PlateJ	6	1	H11	H	11	R990	AGCCGATTA	F936	AGCCTACTT	bpa_alts_2	lysis_buffer	No cells; 1X Lysis buffer	0	lysis_buffer_0	TRUE	FALSE	FALSE	FAIL	FAIL	FAIL	PASS	PASS	FAIL	PASS
401	NC_R5_P3_G	s279	G11PlateG	3	1	G11	G	11	R924	GACTTCATT	F943	TAAGTTACG	bpa_alts_2	lysis_buffer	No cells; 1X Lysis buffer	0	lysis_buffer_0	TRUE	FALSE	FALSE	FAIL	FAIL	FAIL	PASS	PASS	FAIL	PASS
402	NC_R6_P3_G	s280	H11PlateG	3	1	H11	H	11	R924	GACTTCATT	F944	AGCTAGACC	bpa_alts_2	lysis_buffer	No cells; 1X Lysis buffer	0	lysis_buffer_0	TRUE	FALSE	FALSE	FAIL	FAIL	FAIL	PASS	PASS	FAIL	PASS
403	NC_R7_P4_H	s375	G11PlateH	4	1	G11	G	11	R990	AGCCGATTA	F943	TAAGTTACG	bpa_alts_2	lysis_buffer	No cells; 1X Lysis buffer	0	lysis_buffer_0	TRUE	FALSE	FALSE	FAIL	FAIL	FAIL	PASS	PASS	FAIL	PASS
404	NC_R8_P4_H	s376	H11PlateH	4	1	H11	H	11	R990	AGCCGATTA	F944	AGCTAGACC	bpa_alts_2	lysis_buffer	No cells; 1X Lysis buffer	0	lysis_buffer_0	TRUE	FALSE	FALSE	FAIL	FAIL	FAIL	PASS	PASS	FAIL	PASS
437	PC_B_R1_P1_E	s95	G12PlateE	1	1	G12	G	12	R935	TAGCTCTTC	F935	GACGCGTTA	bpa_alts_2	brain_pos_ctrl	No cells; Brain positive control	0	brain_pos_ctrl_0	TRUE	TRUE	FALSE	PASS	PASS	PASS	PASS	PASS	FAIL	PASS
438	PC_B_R2_P2_F	s191	G12PlateF	2	1	G12	G	12	R996	GATAGCGGA	F935	GACGCGTTA	bpa_alts_2	brain_pos_ctrl	No cells; Brain positive control	0	brain_pos_ctrl_0	TRUE	TRUE	FALSE	PASS	PASS	PASS	PASS	PASS	FAIL	PASS
439	PC_B_R3_P3_G	s287	G12PlateG	3	1	G12	G	12	R935	TAGCTCTTC	F943	TAAGTTACG	bpa_alts_2	brain_pos_ctrl	No cells; Brain positive control	0	brain_pos_ctrl_0	TRUE	TRUE	FALSE	PASS	PASS	PASS	PASS	PASS	FAIL	PASS
440	PC_B_R4_P4_H	s383	G12PlateH	4	1	G12	G	12	R996	GATAGCGGA	F943	TAAGTTACG	bpa_alts_2	brain_pos_ctrl	No cells; Brain positive control	0	brain_pos_ctrl_0	TRUE	TRUE	FALSE	PASS	PASS	PASS	PASS	PASS	FAIL	PASS
441	PC_B_R4_P5_I	s479	G12PlateI	5	1	G12	G	12	R935	TAGCTCTTC	F935	GACGCGTTA	bpa_alts_2	brain_pos_ctrl	No cells; Brain positive control	0	brain_pos_ctrl_0	TRUE	TRUE	FALSE	PASS	PASS	PASS	PASS	PASS	FAIL	PASS
442	PC_B_R4_P6_J	s575	G12PlateJ	6	1	G12	G	12	R996	GATAGCGGA	F935	GACGCGTTA	bpa_alts_2	brain_pos_ctrl	No cells; Brain positive control	0	brain_pos_ctrl_0	TRUE	TRUE	FALSE	PASS	PASS	PASS	PASS	PASS	FAIL	PASS
443	PC_UH_R1_P1_E	s96	H12PlateE	1	1	H12	H	12	R935	TAGCTCTTC	F936	AGCCTACTT	bpa_alts_2	universal_human_pos_ctrl	No cells; Universal human positive control	0	universal_human_pos_ctrl_0	TRUE	TRUE	FALSE	PASS	PASS	PASS	PASS	PASS	FAIL	PASS
444	PC_UH_R2_P2_F	s192	H12PlateF	2	1	H12	H	12	R996	GATAGCGGA	F936	AGCCTACTT	bpa_alts_2	universal_human_pos_ctrl	No cells; Universal human positive control	0	universal_human_pos_ctrl_0	TRUE	TRUE	FALSE	PASS	PASS	PASS	PASS	PASS	FAIL	PASS
445	PC_UH_R3_P3_G	s288	H12PlateG	3	1	H12	H	12	R935	TAGCTCTTC	F944	AGCTAGACC	bpa_alts_2	universal_human_pos_ctrl	No cells; Universal human positive control	0	universal_human_pos_ctrl_0	TRUE	TRUE	FALSE	PASS	PASS	PASS	PASS	PASS	FAIL	PASS
446	PC_UH_R4_P4_H	s384	H12PlateH	4	1	H12	H	12	R996	GATAGCGGA	F944	AGCTAGACC	bpa_alts_2	universal_human_pos_ctrl	No cells; Universal human positive control	0	universal_human_pos_ctrl_0	TRUE	TRUE	FALSE	PASS	PASS	PASS	PASS	PASS	FAIL	PASS
447	PC_UH_R4_P5_I	s480	H12PlateI	5	1	H12	H	12	R935	TAGCTCTTC	F936	AGCCTACTT	bpa_alts_2	universal_human_pos_ctrl	No cells; Universal human positive control	0	universal_human_pos_ctrl_0	TRUE	TRUE	FALSE	PASS	PASS	PASS	PASS	PASS	FAIL	PASS
448	PC_UH_R4_P6_J	s576	H12PlateJ	6	1	H12	H	12	R996	GATAGCGGA	F936	AGCCTACTT	bpa_alts_2	universal_human_pos_ctrl	No cells; Universal human positive control	0	universal_human_pos_ctrl_0	TRUE	TRUE	FALSE	PASS	PASS	PASS	PASS	PASS	FAIL	PASS
489	TBBPS_0-1_R1_P1_E	s35	C5PlateE	1	1	C05	C	5	R913	GTTTATACT	F908	AAGGTGTTT	bpa_alts_2	TBBPS	tetrabromo bisphenol S	0.1	TBBPS_0.1	FALSE	FALSE	FALSE	PASS	PASS	PASS	PASS	PASS	FAIL	PASS
506	TBBPS_50_R2_P2_F	s136	H5PlateF	2	1	H05	H	5	R945	TCAGCTAAT	F936	AGCCTACTT	bpa_alts_2	TBBPS	tetrabromo bisphenol S	50	TBBPS_50	FALSE	FALSE	FALSE	PASS	PASS	PASS	PASS	PASS	FAIL	PASS
561	THPE_10_R1_P1_E	s55	G7PlateE	1	1	G07	G	7	R920	ATTCGCTCT	F935	GACGCGTTA	bpa_alts_2	THPE	1,1,1-Tris(4-hydroxyphenyl)ethane	10	THPE_10	FALSE	FALSE	FALSE	PASS	PASS	PASS	PASS	PASS	FAIL	PASS
562	THPE_10_R2_P2_F	s151	G7PlateF	2	1	G07	G	7	R951	ATTGGTTGC	F935	GACGCGTTA	bpa_alts_2	THPE	1,1,1-Tris(4-hydroxyphenyl)ethane	10	THPE_10	FALSE	FALSE	FALSE	PASS	PASS	PASS	PASS	PASS	FAIL	PASS
563	THPE_10_R3_P3_G	s247	G7PlateG	3	1	G07	G	7	R920	ATTCGCTCT	F943	TAAGTTACG	bpa_alts_2	THPE	1,1,1-Tris(4-hydroxyphenyl)ethane	10	THPE_10	FALSE	FALSE	FALSE	PASS	PASS	PASS	PASS	PASS	FAIL	PASS
564	THPE_10_R4_P4_H	s343	G7PlateH	4	1	G07	G	7	R951	ATTGGTTGC	F943	TAAGTTACG	bpa_alts_2	THPE	1,1,1-Tris(4-hydroxyphenyl)ethane	10	THPE_10	FALSE	FALSE	FALSE	PASS	PASS	PASS	PASS	PASS	FAIL	PASS
569	THPE_50_R1_P1_E	s56	H7PlateE	1	1	H07	H	7	R920	ATTCGCTCT	F936	AGCCTACTT	bpa_alts_2	THPE	1,1,1-Tris(4-hydroxyphenyl)ethane	50	THPE_50	FALSE	FALSE	FALSE	PASS	PASS	PASS	PASS	PASS	FAIL	PASS
570	THPE_50_R2_P2_F	s152	H7PlateF	2	1	H07	H	7	R951	ATTGGTTGC	F936	AGCCTACTT	bpa_alts_2	THPE	1,1,1-Tris(4-hydroxyphenyl)ethane	50	THPE_50	FALSE	FALSE	FALSE	PASS	PASS	PASS	PASS	PASS	FAIL	PASS
571	THPE_50_R3_P3_G	s248	H7PlateG	3	1	H07	H	7	R920	ATTCGCTCT	F944	AGCTAGACC	bpa_alts_2	THPE	1,1,1-Tris(4-hydroxyphenyl)ethane	50	THPE_50	FALSE	FALSE	FALSE	PASS	PASS	PASS	PASS	PASS	FAIL	PASS
572	THPE_50_R4_P4_H	s344	H7PlateH	4	1	H07	H	7	R951	ATTGGTTGC	F944	AGCTAGACC	bpa_alts_2	THPE	1,1,1-Tris(4-hydroxyphenyl)ethane	50	THPE_50	FALSE	FALSE	FALSE	PASS	PASS	PASS	PASS	PASS	FAIL	PASS
