# Supplementary material for: Chemicals in plastics differentially affect the transcriptome of MCF-7 breast cancer cells
Source: Arch Toxicol. 2026 Apr 20;100(7):3011–24. doi: 10.1007/s00204-026-04376-1 (PMC13309450; doi:10.1007/s00204-026-04376-1)
Supplement: Supplementary file 2 — Supplementary Material 2: Summary of perturbed stress response biomarkers [file 204_2026_4376_MOESM2_ESM.xlsx]

## Sheet: Sheet1
Compound	Concentration (uM)	Number of genes altered	ER50	ER46	Cell proliferation	TGX-DDI	TGX-HDACi	HIF1a	NRF2	MTF1	HSF1	XBP1	NFkB
E2	0.1	1100	21.9586	20.699	8.3098	1.54668	-3.52288	-3.04576	2.01323	-2.23657	0.928855	3	-0.796695
E2	1	819	21.3098	19.699	7.63827	-0.489857	-1.47625	-2.72125	2.35655	-2.00877	1.41229	0.33885	0
AO2246	0.05	15	-2.95861	0	0	0	1.30539	0	1.55909	0	0	0	0
AO2246	0.1	12	-4.85387	0	0	0	0	0	0	0	0	0	0
AO2246	5	512	-0.8471	0	-10.9586	0.353596	2.79588	2.3279	0.943858	3.69897	-0.983384	3.22185	0
AO2246	10	1450	1.50169	0	-33.9586	2.82391	1.59346	5.63827	1.20066	6.33724	0	5.23657	1.0942
AO425	0.001	7	-3.1549	0	0	0	0	0	0	0	0	0	0
AO425	0.01	1	-3.52288	0	0	0	0	0	0	0	0	0	0
AO425	0.05	23	-3.52288	-1.17457	0	0	0	0	-1.01728	0	0	0	0
AO425	0.1	28	-8.10237	-1.24033	0	0	0	1.25259	0	1.22185	0	0	0
AO425	0.5	11	-5.55284	-2.58503	0	0	0	0	-1.14997	-1.07007	0	0	0
AO425	5	616	0	0.534617	-16.6778	0.998699	2.50864	5.26761	2.40894	5.92082	-1.40561	4.74473	0.355758
BPA	0.001	15	0	0	0	0	0	-1.29843	1.02919	0	0	0	0
BPA	0.5	91	12.8861	9.11919	0	0	-2.56864	0	1.9431	0	1.41341	1.26922	-1.16115
BPA	1	163	17.3468	10.7696	0	0	-2.55284	-1.50169	0.753994	0	0	0.9859	-0.260586
BPA	5	400	21.585	16.1135	1.35853	-1.02872	-0.929593	-2.33724	-3	0.772628	1.74473	0.834756	-1.29843
BPA	10	316	22.5229	18.5376	1.44855	-1.05453	-0.990549	-1.79048	-1.3098	0.581367	1.86646	2.13077	-0.787546
BPA	50	944	12.9208	8.76955	-14.5686	1.46092	0.532984	6.82391	4.5376	6.88606	0.327995	3.69897	0.87031
BPE	0.001	769	2.40894	4	0.692504	0.618704	1.27491	0.431916	2.95861	1.38828	-0.317855	1.44733	-0.900319
BPE	0.01	13	0	0	0	0	0	0	1.15366	0	0	0	0
BPE	0.1	1189	6.95861	3.22185	3.09691	0.615288	-2.85387	-0.303993	2.0655	0	0	3.52288	-3.69897
BPE	0.5	898	14.2076	11.6383	2.39794	0.363813	-2.26761	1.34872	3.22185	0	1.37779	0.340274	-0.41805
BPE	1	801	21.5376	16.6576	0	-0.554707	-1.76955	-1.29585	1.057	0	2.12494	2.29243	-1.62525
BPE	5	608	21.2676	17.2007	1.67778	-0.862963	-1.13136	-0.977572	2.52288	0	0.65228	1.25964	-1.51428
BPE	10	714	24.1024	17.9586	1.55284	0	-1.54061	0	2.74473	0.471726	2.25181	0.61261	0
BPE	50	2200	20.1675	11.284	-2.13077	0.666351	-1.46852	0.423543	4.56864	2.50864	-0.45892	7.82391	-0.957818
BPK	0.001	5	0	0	0	0	1.47756	0	0	0	0	0	0
BPK	0.01	37	9.31876	6.88606	0	0	-1.03105	-0.884389	0	0	0	0	-0.957818
BPK	0.1	1927	19.8239	13.4815	3.39794	0.469416	-3.69897	0.291579	0.324955	1.02595	1.04576	2.4318	-4.95861
BPK	0.5	1009	21.3979	11.0506	3.1549	0.659358	-1.59517	-4	2.49485	-2.00436	1.04866	-0.257511	-1.48945
BPK	1	1263	23.2924	15.1367	4	0.438541	-1.21325	-0.391795	0	-1.88273	1.55596	1.74232	-1.30715
BPK	5	470	20.6778	11.6198	0	0.953895	-1.17457	-1.30364	0	0	1.05899	0	-0.603452
BPK	10	1561	21.1938	15.7959	0	-0.489723	-2.04576	-0.602581	3.30103	0.84588	1.53018	1.46344	-1.27901
BPM	0.001	38	1.17587	0	0	0	0	1.1152	2.29243	0	0	1.02872	-1.09313
BPM	0.01	738	2.45593	0.617263	0	-0.430392	0.469416	0.931072	1.8962	0	0	3.1549	0
BPM	0.05	2255	1.29671	0.90101	1.56067	-1.06601	-2.04576	1.25885	2.284	2.65758	0.866781	2.88606	-3.69897
BPM	0.1	434	0.805486	0.950394	0	0.823909	0.697453	1.95078	-0.571541	-0.805208	-0.296881	2.284	-0.506542
BPM	0.5	1258	7.34679	7.26761	-0.277531	-0.748605	-1.73049	-0.507519	0.792904	-1.73049	0.825359	0.421246	-1.94692
BPM	1	115	11.0223	6.3098	0	-1.17653	0	0.63339	-0.971836	-0.83654	0.952725	0.278025	-0.893469
BPM	5	523	10.6778	7.01323	-6.88606	-0.321846	1.15802	1.83863	1.92445	2.85387	-0.385103	0.947306	-1.0511
BPM	10	1679	5.49485	2.03152	-28.9586	1.64975	2.12494	5.82391	6.40894	8.07058	0	4	-0.764724
BTH	0.001	5	-5.12494	-1.47886	0	0	0	0	0	0	0	0	0
BTH	0.01	17	-4.18046	0	0	0	0	0	0	0	0	0	0
BTH	0.1	9	-2.95861	0	0	0	0	0	0	0	0	0	0
BTH	0.5	9	-3.1549	-1.38828	0	0	0	0	-1.27984	0	0	0	-1.20482
BTH	1	11	-6.3098	-1.34294	0	0	0	0	0	0	0	0	0
BTH	5	1020	-10.1367	-7.65758	-9.95861	0	-0.773916	6.88606	2.1549	6.06048	-0.700929	7.20761	0.404614
BTH	10	3712	-6.63827	-5.5376	-50.9586	3.69897	1.61979	2.74473	7.67778	11.1487	1.37986	15.0862	1.34775
DA-BPA	0.001	81	0	0	0	0	-1.62709	0.919734	1.18046	-0.93442	1.53313	0	0.915066
DA-BPA	0.5	546	2.22185	2.92082	-2.18046	-0.389766	-0.964971	0.907279	0	0	1.39254	2.13077	-1.47756
DA-BPA	1	59	7.76955	7.34679	0	-1.27491	0	0.7602	1.00877	1.95078	0	1.03105	-1.85387
DA-BPA	5	864	17.5686	12.9586	-3.39794	0.384997	-0.63097	-0.716021	2.38722	1.53611	1.54668	2.46852	-1.34199
DA-BPA	10	1735	18.2147	13	-10.8239	1.50585	-0.228339	5.92082	7.82391	5.05552	0.515415	5.65758	-0.581036
PA08	0.01	23	0	0	0	0	0	0	0	0	0	0	0
PA08	0.05	4	0	0	0	0	0	0	0	0	0	0	0
PA08	0.1	1040	-9.74473	-6.82391	-4.50864	0.508638	0.603452	3.22185	0.420674	1.46725	-0.896196	1.29499	-1.5376
PA08	0.5	112	-9.26761	-4.11919	-1.94692	1.10018	0.816445	1.59517	1.01368	0.853562	-1.27003	1.25493	0.679646
PA08	1	205	-3.39794	0	0	1.02687	0.706416	4.11351	2.85387	0.795066	-1.23657	0.529884	1.2161
PA08	5	552	-4.82391	1.09098	-5.18709	-0.368455	1.53018	5.69897	1.45223	1.91364	-1.78516	0.839832	0.482936
PA08	10	1205	-5.79588	0	-11.5229	-1.54668	0.940815	8	5.82391	3.69897	-1.10018	5.17393	1.67162
PRed	50	4	1.52871	1.54061	0	0	0	0	0	0	0	0	0
TBBPS	0.5	38	0	0	0	0	1.02319	1.15428	0	0	0	0	0
TBBPS	1	1	0	0	0	0	0	0	0	0	0	0	0
TBBPS	50	231	8.76955	6.67778	0	-0.917215	0	-1.24336	3.69897	1.44009	0	3.1549	-2.10791
TBPB	50	202	-2.61979	-0.741123	-3.52288	1.01682	-2.16749	0.740884	3.04576	2.3098	0.967784	0.315783	0.882066
THPE	0.01	1	0	0	0	0	0	0	0	0	0	0	0
THPE	1	46	6.03152	4.95861	0	0	0	-2.82391	2.76955	-1.03245	0	1.42366	0
THPE	5	249	11.5686	5.67778	0	1.5391	0	-1.57187	1.06905	2.38722	0	3	-0.251579
