# Supplementary material for: Chemicals in plastics differentially affect the transcriptome of MCF-7 breast cancer cells
Source: Arch Toxicol. 2026 Apr 20;100(7):3011–24. doi: 10.1007/s00204-026-04376-1 (PMC13309450; doi:10.1007/s00204-026-04376-1)
Supplement: Supplementary file 3 — Supplementary Material 3: List of perturbed IPA canonical pathways and upstream regulators [file 204_2026_4376_MOESM3_ESM.xlsx]

## Sheet: Upstream Regulators
© 2000-2025 QIAGEN. All rights reserved.
Upstream Regulators	E2	BPA	AO2246	AO425	BPE	BPM	BTH	DA-BPA	PA08	PRed	THPE	TBPB	TBBPS	BPK
CTR9	2.496	3	-0.816	N/A	3	0.816	N/A	3	-1.667	N/A	2.236	-1.89	2	2.828
MAGI1	-2.673	-3.153	2.4	N/A	-4.345	1.59	N/A	N/A	2.837	1.342	-2.121	1.604	N/A	-1.571
COP1	1.796	2.515	1.265	1	3.004	-0.607	N/A	1.387	-1.387	N/A	0.853	0	0.239	1.682
ESR1	2.476	2.762	N/A	N/A	2.335	0.596	N/A	2.184	-0.404	N/A	0.533	-0.115	2.01	2.303
RNF31	2.121	1.414	N/A	N/A	1.897	-1.342	N/A	2.236	-2.236	N/A	0.447	N/A	1.342	1.508
RNF181	2	1.782	N/A	N/A	1.509	-0.343	N/A	1.698	-2.216	N/A	0.849	N/A	1.501	1.91
TRIM37	2.216	1.987	0	N/A	2.224	0.585	N/A	2.224	N/A	N/A	N/A	N/A	N/A	2.438
ESR2	0.126	0.943	1.463	2.4	0.456	0.412	N/A	-0.625	0.14	N/A	1	-1.179	-1.778	0.044
HMGA1	N/A	-2	N/A	N/A	-2.646	N/A	N/A	N/A	0.816	N/A	-2	-1.89	0	N/A
ERBB2	1.314	1.213	0.163	N/A	3.459	-1.144	N/A	N/A	-0.947	N/A	N/A	-0.434	N/A	0.379
CXCR4	2.213	1.982	N/A	N/A	1.982	N/A	N/A	0.849	N/A	N/A	N/A	N/A	N/A	1.982
ARID1A	0.728	0.726	N/A	N/A	2.043	0.127	N/A	1.937	-1.109	N/A	0.342	-0.342	N/A	1.195
TP53	-0.548	-0.651	0	-1.98	N/A	N/A	N/A	N/A	-1.056	N/A	-1.147	-0.563	-2.372	N/A
YAP1	N/A	N/A	-1.092	0.588	-0.939	N/A	N/A	N/A	0	-2.433	N/A	-2.496	N/A	N/A
TK1	N/A	N/A	N/A	-1.937	N/A	N/A	N/A	2.554	N/A	N/A	-2.003	N/A	-0.851	N/A
TGFB1	1.127	0.333	2.72	N/A	0.36	N/A	N/A	N/A	0.816	N/A	N/A	0.128	-1.155	-0.451
RNF187	N/A	N/A	-2.159	N/A	-1.897	N/A	N/A	N/A	-2.355	N/A	N/A	N/A	N/A	N/A
BRCA1	-0.597	N/A	N/A	N/A	-0.102	N/A	N/A	N/A	N/A	N/A	-1.462	1.153	-0.641	-2.165
WWTR1	N/A	N/A	-0.574	0	N/A	N/A	N/A	N/A	0.258	-1.982	N/A	-3.162	N/A	N/A
SAMMSON	N/A	N/A	N/A	N/A	-2	N/A	N/A	-2	N/A	N/A	N/A	N/A	N/A	-1.706
CTNNB1	-1.122	0.684	N/A	N/A	N/A	2.125	-0.577	N/A	N/A	N/A	-1.103	N/A	N/A	N/A
KDM5B	N/A	-0.333	1.941	N/A	-0.168	0.607	N/A	N/A	N/A	N/A	N/A	0	2	N/A
NCOA1	1.633	N/A	N/A	N/A	1.342	N/A	N/A	N/A	N/A	N/A	N/A	-2	N/A	N/A
TCOF1	N/A	N/A	-0.447	N/A	N/A	2	N/A	N/A	1	N/A	-1	N/A	N/A	N/A
HSF1	N/A	N/A	N/A	N/A	N/A	N/A	N/A	N/A	2.28	N/A	-0.798	N/A	N/A	-0.506
ROR1	N/A	N/A	N/A	N/A	2	1.4	N/A	N/A	N/A	N/A	N/A	N/A	N/A	N/A
NCOA3	1.154	N/A	2	N/A	N/A	N/A	N/A	N/A	-0.218	N/A	N/A	N/A	N/A	N/A
PCMT1	-1.342	N/A	N/A	N/A	N/A	N/A	N/A	-2	0	N/A	N/A	N/A	N/A	N/A
CD44	N/A	-0.328	2.19	N/A	N/A	N/A	N/A	0.113	N/A	N/A	N/A	N/A	N/A	0.284
NFE2L2	N/A	N/A	N/A	N/A	N/A	2.236	N/A	N/A	0.555	N/A	N/A	N/A	N/A	N/A
SLC1A5	N/A	N/A	N/A	N/A	2	N/A	N/A	N/A	N/A	N/A	N/A	N/A	N/A	0.707
TXNIP	N/A	N/A	N/A	N/A	N/A	N/A	N/A	N/A	N/A	N/A	N/A	N/A	N/A	-2.514
HIF1A	N/A	N/A	2.19	N/A	N/A	N/A	N/A	N/A	0.243	N/A	N/A	N/A	N/A	-0.078
RIPOR3	0	N/A	N/A	N/A	N/A	N/A	N/A	-0.447	N/A	N/A	N/A	N/A	N/A	-2
TNKS1BP1	N/A	-2.236	N/A	N/A	N/A	N/A	N/A	N/A	N/A	N/A	N/A	N/A	N/A	N/A
CARM1	N/A	N/A	N/A	N/A	N/A	N/A	N/A	N/A	N/A	N/A	N/A	N/A	N/A	2
RELA	N/A	N/A	2	N/A	N/A	N/A	N/A	N/A	N/A	N/A	N/A	N/A	N/A	N/A

## Sheet: Canonical Pathways
© 2000-2025 QIAGEN. All rights reserved.
Canonical Pathways	E2	BPA	BPK	BPE	DA-BPA	BPM	THPE	PA08	AO425	AO2246	BTH	PRed	TBPB	TBBPS
Selenoamino acid metabolism	N/A	2.236	3.3	2.449	3.606	1.667	N/A	0.447	2.236	4.243	1.134	N/A	N/A	1.897
ESR-mediated signaling	2.309	3.207	3.272	3.411	1.155	0.5	1.633	-1.508	-0.707	-0.632	N/A	N/A	-2	1.667
Cell Cycle Checkpoints	2.449	0.707	2.197	3.128	-0.471	-1.279	1	-2.496	1.667	-1.961	1.134	N/A	-1.5	-0.728
Response of EIF2AK4 (GCN2) to amino acid deficiency	N/A	N/A	3.13	2.236	3.317	0.707	N/A	N/A	1.89	4.472	1.89	N/A	N/A	1.342
Eukaryotic Translation Elongation	N/A	N/A	2.668	2.236	3.606	0.707	N/A	N/A	2.236	4.243	1.633	N/A	N/A	1.633
Ribosomal Quality Control Signaling Pathway	N/A	N/A	2.858	2.111	2.887	0.577	N/A	-1.342	2.646	3.266	2.121	N/A	0.447	0.707
Neutrophil degranulation	-2.294	-2.309	1.82	0.174	1.225	0.845	-1.265	0.229	1.155	2.785	2.111	N/A	0.302	-1.569
Eukaryotic Translation Initiation	N/A	N/A	2.041	1.342	2.673	0.302	1.342	N/A	2.236	4.796	1.633	N/A	N/A	1.134
Eukaryotic Translation Termination	N/A	N/A	2.5	1.342	3.464	0.816	N/A	0	2.236	4.123	1.633	N/A	N/A	1.342
Glycosaminoglycan metabolism	-1.633	-2	-2.065	-1.414	-1.414	0.277	-1.633	-1	N/A	1.508	1	N/A	1.89	-1.342
Parkinson's Signaling Pathway	-1.414	-1.604	-3.452	-1.342	-1.807	-0.728	-1.069	0.535	-0.816	0.229	N/A	N/A	2.887	-1
Oxytocin Signaling Pathway	-1.897	-0.707	-1.616	-1.213	-1.147	-0.853	-2.309	-0.832	-1.667	-1.508	-1.667	N/A	0	-1.069
Cell surface interactions at the vascular wall	3.051	2.121	0.816	1.508	0.302	0.905	1.633	-0.333	N/A	3.162	N/A	N/A	0	-2.646
Nonsense-Mediated Decay (NMD)	N/A	N/A	2.524	1.633	2.887	1.134	N/A	N/A	1.633	4.123	1.134	N/A	N/A	1.342
SRP-dependent cotranslational protein targeting to membrane	N/A	N/A	2.524	0.816	3.051	0.378	0	N/A	2.236	4.123	1.633	N/A	N/A	1.342
S100 Family Signaling Pathway	-0.845	-0.73	-2.066	0.905	-1.298	-1	-2.611	0.354	-0.728	0.667	-0.302	-1.342	-0.905	-2.335
Mitotic G2-G2/M phases	2.646	1.897	1.715	1.698	1.414	-0.728	-1.414	-0.816	1	-1.789	N/A	N/A	0	0.577
Hepatic Fibrosis Signaling Pathway	0	-0.688	-0.152	0.707	-1.976	1.3	-2.132	0.218	-0.632	1.091	-2.111	-1	-1.897	-1.604
Interleukin-4 and Interleukin-13 signaling	1.414	1.897	1.606	1	0.816	2.111	0	0.632	2	-0.378	0.447	N/A	1.342	-1.667
ILK Signaling	-1.265	-0.333	0.557	-0.243	-1.414	0.688	-1.897	-0.333	-1.89	1.5	-1	N/A	-1.134	-2.714
Cachexia Signaling Pathway	-1.069	-1.807	0.438	0.378	0.209	1.095	-0.5	2.828	2.111	1.043	0.816	0.378	1.265	0.894
Cilia Biogenesis Signaling Pathway	2.828	1.155	0.756	1.414	0.894	0.577	-1.134	-1	0	-2.236	-1	N/A	-1.414	-0.302
Macrophage Alternative Activation Signaling Pathway	-2.333	-0.632	-0.192	-1.387	-1.414	0.333	0	1.134	1.89	1.897	N/A	N/A	1	-2.449
RAR Activation	-2.668	-1.342	-1.18	0	0.192	1.569	-1.147	0	1.508	0.186	0.816	-1	1.508	-1.5
FAK Signaling	-1.095	-1.46	-0.277	-1	-1.976	0.192	-0.943	-0.539	0.302	2.041	0.816	0	1	-2.746
Senescence Pathway	-1.886	-1.155	-1	-3.13	-1.633	0	-2.111	0.775	0	0.258	N/A	N/A	1.414	-0.832
Signaling by Rho Family GTPases	0.632	-1.134	-0.539	0.471	-0.302	1.213	-1.265	-0.905	-1.134	1	-2.236	N/A	-1.89	-0.905
Aryl Hydrocarbon Receptor Signaling	1.155	1.667	1.4	2.673	0.302	0.577	-1	-1.89	0	-1.265	N/A	N/A	0	-1.633
Response to elevated platelet cytosolic Ca2+	-1.069	-1.414	-2.668	-0.688	-1	-1	-1.265	0	-1.134	-0.302	-2.236	N/A	0.378	-0.378
Netrin Signaling	-1	-1.134	-1.789	-1.265	0.302	-1.069	-2.121	0.447	-0.447	0.277	-2	0	N/A	-1.667
Extracellular matrix organization	0.707	-1.414	-0.943	-0.333	-2.53	1.134	0.447	-1.89	N/A	-0.302	N/A	-1.342	0.447	-2
Systemic Lupus Erythematosus in T Cell Signaling Pathway	-1.134	-1.89	-1.8	-0.535	0.832	0.218	-0.632	1.414	1	0.632	N/A	N/A	1	-2.333
G alpha (i) signalling events	0	0	-1.387	1.265	-0.707	-0.302	-1.667	1.155	-1.342	1.633	-1.342	N/A	-0.707	-1.89
DNA Replication Pre-Initiation	N/A	N/A	1.667	2.53	0.816	-0.333	N/A	-2.236	1.342	-0.775	2	N/A	0	1.633
ID3 Signaling Pathway	-1.732	-1.265	-0.333	-2.646	-1.134	0	-1.134	1.155	-1.342	0	N/A	N/A	1.342	-1.134
Smooth Muscle Contraction	0.447	N/A	-2.121	-2.646	-2.333	-2.236	-1.134	-1.633	0	0.632	N/A	N/A	0	N/A
Neuroinflammation Signaling Pathway	0	0.277	0.962	0.258	-0.277	1.069	-1.807	0.905	-1.89	1.387	-2.333	0.447	-1.134	-0.378
Ribonucleotide Reductase Signaling Pathway	0.333	0.577	0.962	1.698	-0.894	1.732	-1.134	1	0.378	2.121	N/A	N/A	1	-1.291
CTLA4 Signaling in Cytotoxic T Lymphocytes	0.707	1.89	-0.392	0.302	0.277	0.277	2.646	0.707	2	1.633	1.414	N/A	N/A	0.816
RHO GTPase cycle	-0.577	0.258	0.63	2.058	-0.378	0.174	1.414	1.279	0.378	2	0.378	0.816	-0.632	-1.976
Kinesins	0.816	1.633	1	2.236	1.342	N/A	-1	N/A	1	-1.897	N/A	N/A	N/A	2
Phagosome Formation	-1.347	-1	-1.342	-0.816	-1.225	-0.354	-1.213	-0.816	-0.577	0.426	-0.302	N/A	-1	-2.353
IL-12 Signaling and Production in Macrophages	1	2.333	1.671	1.5	-0.277	-0.243	1.941	0.905	0	0.707	0	N/A	N/A	2.138
Synthesis of DNA	N/A	N/A	0.5	2.887	0.707	-1.069	N/A	-2.828	0.816	-0.5	1.342	N/A	-0.378	1.633
NAFLD Signaling Pathway	0.378	2.111	0.816	0	0.277	-0.243	0.378	0.378	1.89	1.732	0	N/A	2.53	1.89
Synaptogenesis Signaling Pathway	-1.069	-1.807	-0.632	-1	0	0.218	-2.53	0	-0.302	-0.243	-1.265	1	-1.265	-1.291
Integrin Signaling	-0.707	-0.816	-0.209	-0.832	-2.5	1.606	-0.333	-0.333	-0.333	1	-1	0	-1.134	-1.732
Tuberculosis Active Signaling Pathway	1.667	1.155	0.186	0.688	-0.535	0.447	0.632	-0.832	0	-1.732	-1	N/A	-1.342	-2.309
Pancreatic Secretion Signaling Pathway	-0.302	-0.632	-0.784	1.698	0.577	1.342	-1.667	-1.265	-1.342	-0.333	-1.342	N/A	-0.333	-0.905
IL-4 Signaling	0.632	-1	1.043	-1.155	-1.147	1.604	-1.89	-0.707	0.378	-0.632	0	-1	0	-1.265
Cilium Assembly	1.633	0	2.132	0	1.147	1.265	N/A	0	0.816	-2.236	1.633	N/A	-1	0.577
HEY1 Signaling Pathway	-1.155	-0.905	-2.132	-0.894	-0.943	0	-0.302	0.905	1.633	0.333	1.342	N/A	1	-0.816
Hereditary Breast Cancer Signaling	-0.707	-1.89	-1.807	-1.807	-1.5	-0.277	-1.134	0	1.342	0.302	N/A	-1	N/A	-0.577
PKR-mediated signaling	2.236	2.449	2	0.707	0.816	1	0	N/A	N/A	N/A	N/A	N/A	-2	1.134
Dilated Cardiomyopathy Signaling Pathway	0	0	0.535	1.155	2.309	1.069	0	0.816	2.449	1	1.342	N/A	N/A	1.633
Multiple Sclerosis Signaling Pathway	1.134	-1.667	-0.229	0	-1.155	0.302	-0.707	1.89	0.816	1.508	N/A	N/A	1.89	-1
Activation of NMDA receptors and postsynaptic events	2	1.633	0.535	0.378	0.707	0.707	-2	0.447	0.378	-1.414	-1.633	N/A	N/A	0.447
Xenobiotic Metabolism CAR Signaling Pathway	1.633	-0.447	0	1	0.632	0	0.447	-0.816	2	1.508	N/A	N/A	2.449	1.342
Xenobiotic Metabolism PXR Signaling Pathway	1.633	-1	-0.894	0.905	-0.277	0.277	0.378	-1.134	2	1	N/A	N/A	2.236	0.447
ID1 Signaling Pathway	0.943	0.832	-1.4	-0.688	-0.209	0.775	-1.807	-1.291	1	-0.277	N/A	-1	-0.816	-1.134
Cerebral Malformation Signaling Pathway	N/A	0.378	-1.213	0	0	0	-2.646	-1.134	-1.265	1	-1.633	N/A	0.447	-2.333
Signaling by ERBB4	2.236	1	1	1	N/A	1.633	1.342	N/A	1	0.378	0	N/A	0.447	2
Gap Junction Signaling	0.905	1.604	1.569	-0.229	-0.688	1.342	0.277	0.535	1.508	0.943	0.577	N/A	-1	0.832
WNT/β-catenin Signaling	0.577	1	1.606	1.387	0	-0.905	-1.342	0	-1.342	0	-1	N/A	-2	-0.816
Factors Promoting Cardiogenesis in Vertebrates	-1.897	0.816	0.535	-0.577	-1	-0.333	-1.667	0.707	-0.816	1.134	-0.447	N/A	0	-2
NAP1L1 Transcription Regulation Signaling Pathway	1.633	1.89	1.807	1.633	0.816	1.342	-1.342	1.342	0	0	N/A	N/A	N/A	0
IL-8 Signaling	-1	-0.378	0	0.832	-0.302	1.414	-0.632	0	-1.342	1.508	-1.342	N/A	-0.816	-2.121
Pulmonary Fibrosis Idiopathic Signaling Pathway	0	-0.243	1.265	0	-1.414	1.347	-1.789	-1.414	-0.905	0	-1.134	-1.134	-0.277	-0.728
Fcγ Receptor-mediated Phagocytosis in Macrophages and Monocytes	N/A	-1	-1.069	-1.89	-0.816	-0.577	-0.816	N/A	0.447	-0.378	N/A	N/A	-2	-2.646
PPARα/RXRα Activation	0.447	1	-1.569	0.832	0.832	-1.069	-1.134	0	0.378	-1.667	N/A	N/A	2	-0.707
GP6 Signaling Pathway	1.342	0.816	0.258	0.333	-1	0.832	-1.342	-1.89	N/A	-1.134	N/A	N/A	-0.378	-2.236
S Phase	2	N/A	0.728	1.5	1.134	-1.387	-2	-1	0.378	0.577	N/A	N/A	0	-0.816
SNARE Signaling Pathway	-1.342	-1	-2.5	0	-0.378	-1.897	-1.633	1.134	0	-0.333	-0.447	N/A	0	0.816
Leukocyte Extravasation Signaling	-0.302	1.414	-0.229	0.632	0.258	2	0	0.333	0	0.577	N/A	2.449	-1.134	-2.111
Production of Nitric Oxide and Reactive Oxygen Species in Macrophages	-1.414	0	0	0.832	-0.632	1	-0.302	-1	-2	0	-2	N/A	-1.342	-0.905
Coronavirus Pathogenesis Pathway	-1.134	-1.633	-0.898	0	0	-0.302	-0.816	-0.707	-1.265	-0.5	-1.633	N/A	2	0.447
L1CAM interactions	0	0.632	1.414	0.905	-0.302	2.449	-1	1.134	0.707	1.508	0.816	N/A	0.447	0
Wound Healing Signaling Pathway	0	-1.265	-0.816	-0.775	-1.414	-0.243	-2.53	-1.213	0	-0.471	-2.236	N/A	0.333	0
RUNX1 regulates megakaryocyte differentiation and platelet function	N/A	N/A	-3	-1.342	-2.828	-1	N/A	-1	N/A	-0.447	N/A	N/A	N/A	-1.633
ABRA Signaling Pathway	-0.447	N/A	0.277	-0.577	-0.905	-0.905	-1.667	-1.414	-1	0.577	-1.342	N/A	0.447	-1.633
MSP-RON Signaling in Macrophages Pathway	1.342	2.236	2.183	1.134	0.707	1.414	-0.447	-1.633	N/A	N/A	N/A	N/A	N/A	N/A
B Cell Receptor Signaling	-1.414	0	0.2	-0.632	-0.832	1.043	-1.134	-1.387	-2	0.577	-1.134	N/A	0.447	0.277
Gα12/13 Signaling	N/A	0.447	0.832	-1.633	-1.342	1.134	-1.633	-0.378	-1.342	0	-1.134	N/A	-0.447	-0.707
Hematoma Resolution Signaling Pathway	1.414	2.121	1.134	1.387	0.535	1.069	-0.535	0	0.447	-0.378	N/A	1	-1	0
Serotonin Receptor Signaling	-1.155	-0.277	-1	0.447	-0.756	0.845	0	0.243	-1.265	0.192	-1	1.342	-0.816	-1.606
Nuclear Cytoskeleton Signaling Pathway	1.732	0.775	0.174	1.291	0	0.277	-1.134	-0.378	1	-1.342	0	N/A	-1.89	-0.894
Sertoli Cell-Sertoli Cell Junction Signaling	-0.577	-1	-0.801	-1.604	-1.528	-0.277	-1.508	-0.707	0	-0.277	-0.816	1	-0.707	0
HER-2 Signaling in Breast Cancer	-0.302	0.816	0.333	0.655	-1.147	1.342	-0.707	-0.5	-1.414	0	-1	N/A	-1	-1.508
Pathogen Induced Cytokine Storm Signaling Pathway	1.508	0.277	0.6	0.728	-1	0	-1.155	0	-1	2	-1.414	-1	0	0
Neutrophil Extracellular Trap Signaling Pathway	-1.134	-1.732	0	-0.277	0	-0.626	-1.387	0.302	-0.816	0.471	-1	1.342	-0.577	-1
Transport of inorganic cations/anions and amino acids/oligopeptides	0.816	-1	0	1.667	N/A	1	N/A	N/A	1.342	2.333	N/A	N/A	1.134	-1.342
Signaling by VEGF	-0.378	-0.816	-1.155	-0.707	0.632	0	-1.414	0.302	-0.447	1.508	N/A	N/A	0.816	-2.449
HSP90 chaperone cycle for steroid hormone receptors in the presence of ligand	2.449	2.121	1.155	0.707	1.342	0	1	0	0.447	N/A	N/A	N/A	N/A	1.342
MHC class II antigen presentation	-1.508	-0.302	-0.894	-0.258	0.333	-1.89	-1	1.342	0.447	-1	1.134	N/A	-0.447	0
PI3K/AKT Signaling	1.134	0.447	1.633	1	0.302	0.832	N/A	-1.414	N/A	-1	N/A	N/A	-2	0.707
AMPK Signaling	-2.449	-1.633	-0.209	-0.905	-0.302	0.277	N/A	2.121	0	0.302	N/A	N/A	-1.134	-1.134
Signaling by NOTCH4	1.134	0.816	1	1.147	0.832	1.155	N/A	0.816	0.447	0.277	1	N/A	0.816	1
T Cell Receptor Signaling	-0.447	-0.816	0.655	-1.667	-0.302	1.698	-1.89	-1.633	N/A	0	0.447	N/A	0	0.816
Neurotransmitter release cycle	N/A	N/A	-2	1.342	-0.447	N/A	N/A	N/A	-1.342	1	-2	N/A	N/A	-2.236
Macrophage Classical Activation Signaling Pathway	N/A	-0.447	-0.775	-1.134	-1.414	-1.134	0	2.236	N/A	1.414	N/A	N/A	0.447	1.342
PTEN Signaling	-1	0.447	-0.535	0	1.155	-1.941	2.121	1	N/A	N/A	N/A	N/A	1	1.134
Glutaminergic Receptor Signaling Pathway (Enhanced)	-1.414	-1.897	-1.414	0.728	-0.655	0.447	-0.728	0	0	0.243	-0.707	-0.447	-0.333	-1.265
Sertoli Cell-Germ Cell Junction Signaling Pathway (Enhanced)	-1.387	-1.265	-0.309	-1.5	-0.816	-0.943	-0.302	-1.265	-0.447	-0.775	-1	N/A	0	-0.258
PIP3 activates AKT signaling	-0.632	-0.707	-1.789	-1.213	-0.302	0.832	-1.667	-0.378	N/A	0.333	-1	N/A	0	-1.414
Glycation Signaling Pathway	-1.265	-0.302	-0.2	-0.775	0.258	0.258	-1.155	0.5	-0.447	1.387	-1.342	N/A	-0.816	-1.508
Cyclophilin Signaling Pathway	1.155	0.5	2.043	2.183	0.816	0.688	-0.905	1	-0.333	0.218	0.333	0	0	0
Virus Entry via Endocytic Pathways	0	0.447	0	0.333	-0.302	0.632	-0.447	-1.134	N/A	1.265	1	N/A	-2.236	-2.333
Eicosanoid Signaling	-0.905	0.333	-0.626	0.471	-0.626	0.471	-0.632	1.069	0.707	0.905	1.508	N/A	-0.447	-1.414
Activation of gene expression by SREBF (SREBP)	N/A	N/A	-0.447	2.333	-1	-0.447	N/A	N/A	1	N/A	N/A	N/A	2.646	2.236
Role of Osteoblasts in Rheumatoid Arthritis Signaling Pathway	0.5	-0.277	-0.471	-0.775	0.577	-0.535	1.265	1.265	0.378	1.155	0.447	0	1.633	-0.707
cAMP-mediated signaling	0	0.333	-0.447	1.265	-0.577	0.905	-2.121	-0.707	-1	-1.155	N/A	N/A	-1	-0.447
Epithelial Membrane Protein Signaling Pathway	0.333	1.134	1.877	0.775	0.218	2.673	-1.155	0	0	1	N/A	N/A	N/A	-0.707
mTOR Signaling	-1.89	-0.447	0.5	0	-1	2	0.378	-0.378	N/A	0.378	N/A	N/A	-1	-1.89
Transcriptional regulation by RUNX1	-0.333	0.378	1.5	1	0.277	0.277	-2	-0.447	-0.816	-0.471	1	N/A	1	-0.333
Signaling by MET	0.707	0	0.728	0.378	0	1.291	1.342	1.134	2	0.447	N/A	N/A	-0.447	-1.342
NAD Signaling Pathway	1	-0.447	-0.535	0	0	0.707	0.378	1.265	1.633	0.707	0	N/A	1.633	-1.414
GADD45 Signaling	-1	-2	-1.387	-1.633	-2.236	1	N/A	-0.447	N/A	N/A	N/A	N/A	N/A	0
Mitochondrial Dysfunction	0	1	-0.632	-1.069	0.192	0.626	-0.333	-0.905	-1.414	0.2	-1.89	-0.447	0	-0.943
Cholesterol biosynthesis	N/A	N/A	1.342	2.646	N/A	N/A	N/A	N/A	N/A	N/A	N/A	N/A	2.828	2.828
Signaling by NOTCH1	-2.111	0.333	0.535	-0.302	0.632	1	N/A	2.236	N/A	1.414	1	N/A	N/A	0
Role of NFAT in Cardiac Hypertrophy	-1.342	-0.447	-1.964	-1.155	-0.277	-1	-1	0.632	0	0.277	-0.816	N/A	N/A	-0.632
Myelination Signaling Pathway	1.091	-0.577	0.164	0.209	-1.347	0.6	-1	-0.775	0.277	0.218	-0.277	-1.342	0.5	-1.155
Human Embryonic Stem Cell Pluripotency	-1.414	0	0.392	-0.426	0	0.775	-1.897	0.577	-0.816	0.333	-2.236	N/A	-0.333	-0.302
Semaphorin Neuronal Repulsive Signaling Pathway	-1.134	-1.342	-0.853	0.333	-0.258	-0.302	-0.816	1.414	0	0.832	0.816	N/A	1	0.333
HOTAIR Regulatory Pathway	-1.134	-0.447	0.894	0.333	-0.5	0.302	-2.333	0.816	N/A	0.302	0	N/A	N/A	-2.333
Pulmonary Healing Signaling Pathway	-0.535	1.265	0.447	-0.894	-1.213	-1	-1.508	-0.302	-0.447	1.069	N/A	N/A	N/A	-0.707
Superpathway of Cholesterol Biosynthesis	N/A	N/A	1.633	2.449	N/A	N/A	N/A	N/A	N/A	N/A	N/A	N/A	2.646	2.646
Semaphorin interactions	-0.816	N/A	-2.309	-1.134	-2	-0.816	-1.342	0	-0.447	0	-0.447	N/A	N/A	N/A
IL-17 Signaling	0.378	-1.265	-0.426	-1.155	-0.577	0	-1.633	0.333	0	1.89	N/A	N/A	1.633	0
Extra-nuclear estrogen signaling	1.633	0.447	0.333	0.632	-1	0.378	-0.816	-1.342	N/A	0.816	N/A	N/A	N/A	-1.89
Sirtuin Signaling Pathway	-0.333	0.333	-1.414	0	-1.387	-0.302	-2.121	1.069	-0.333	0	N/A	N/A	-0.707	-1.265
IL-13 Signaling Pathway	0	-1.342	0.243	-0.632	-1	0.707	-0.816	0	1.342	0.707	N/A	N/A	N/A	-2.449
Nitric Oxide Signaling in the Cardiovascular System	-1	-0.447	-1.069	-1	1	-0.577	-1.633	0.707	0	-0.333	N/A	N/A	0.447	-1
Sheddase Signaling Pathway	-0.832	0.333	0.6	-1.886	-2.236	0.577	-0.333	-1.387	N/A	0.577	N/A	N/A	-0.447	0
NGF-stimulated transcription	-1	0.447	1.508	1	-0.447	1	N/A	-1.414	N/A	1.342	N/A	N/A	0	1
Aggrephagy	1	1.633	2.236	2	2.236	N/A	N/A	N/A	N/A	N/A	N/A	N/A	N/A	N/A
Molecular Mechanisms of Cancer	-1.605	-0.174	-1.309	-0.132	-2.496	0.295	-0.392	0.316	0	0.905	0	N/A	-0.229	-1.234
MSP-RON Signaling in Cancer Cells Pathway	0.707	1	1.877	0	0.5	1.069	-1.633	-0.905	N/A	0.378	-1	N/A	0	0
EIF2 Signaling	1	0	0.688	0	0	1.155	-0.447	-1.633	0	1.508	N/A	N/A	-2.236	-0.378
RHOGDI Signaling	0.333	1.134	0.426	-0.277	0	-0.258	0.816	0	1	-0.905	N/A	N/A	2	1.89
Cholecystokinin/Gastrin-mediated Signaling	-1.342	N/A	1.387	0.333	N/A	1.508	-0.378	0.378	N/A	1.89	0	N/A	1	-0.816
NF-κB Signaling	0	-1	0	0.277	-0.5	1.387	-3.051	0.333	N/A	-1.414	-1	N/A	0	0
TR/RXR Activation	1	-0.447	-2.236	-0.302	-0.302	-0.707	-1	0	0	0	N/A	N/A	0.816	-2.121
Senescence-Associated Secretory Phenotype (SASP)	N/A	-1	1.604	1.89	1.89	0.378	N/A	N/A	0.447	0.378	N/A	N/A	N/A	1.342
Ephrin A Signaling	-1	0.447	1.5	0.333	-0.775	0.277	-1	-1.342	0	0.277	0	N/A	-1.134	-0.816
Regulation of RUNX2 expression and activity	1.342	N/A	1.414	1.667	2	-0.447	N/A	N/A	2	0	N/A	N/A	N/A	0
Erythropoietin Signaling Pathway	0	0.378	1.213	0.302	0.707	1.155	-1.265	-0.632	-0.447	-0.632	N/A	N/A	-1	-1.134
Glycerophospholipid biosynthesis	N/A	0	-1.508	0.447	-1	-0.378	0.816	N/A	2.236	-0.447	N/A	N/A	2	0
ROBO SLIT Signaling Pathway	N/A	0.447	-1.886	-0.258	-0.277	0.632	0.447	0.707	0.378	-0.905	0.447	N/A	0.447	2
TGF-β Signaling	-1.134	-1	-0.577	-2.121	-2.333	-0.816	N/A	0.378	N/A	0.447	N/A	N/A	N/A	N/A
VDR/RXR Activation	-1	N/A	-0.816	-1.633	-1	-1.342	1	1	N/A	1	N/A	N/A	N/A	N/A
Regulation of Insulin-like Growth Factor (IGF) transport and uptake by IGFBPs	1	0	0.535	1.134	1.897	0.333	-0.378	1.342	N/A	1.633	N/A	N/A	-0.447	0
Preeclampsia Signaling Pathway	-0.707	0	1.147	-0.728	0.277	0.302	0.632	-0.577	-0.378	-1.667	0.447	N/A	-1	-0.816
Cohesin Chromatin Regulation Pathway	-1.633	-0.378	1.512	0.535	-0.832	-0.535	0.447	-0.378	0	0.535	N/A	N/A	-0.447	-1.414
DHCR24 Signaling Pathway	-0.707	-0.378	-1	-0.577	0	0	-1.897	0	-1.342	-1	-0.447	N/A	-0.707	0.577
Systemic Lupus Erythematosus in B Cell Signaling Pathway	0.577	0.832	1.347	0	0.243	0.447	-1.265	0	-1.89	0.535	-0.816	N/A	0.378	-0.277
eNOS Signaling	-0.816	-0.447	-0.775	-0.535	1	-0.277	-1.89	0	-0.816	0	N/A	N/A	-0.378	-1.667
Apelin Cardiomyocyte Signaling Pathway	N/A	-0.816	-0.905	-0.378	0	0.333	-1.414	-0.447	N/A	-0.816	-1	N/A	N/A	-2.449
CDX Gastrointestinal Cancer Signaling Pathway	-0.535	0	1.414	0.632	1	-0.632	0.632	-1.414	0.447	-0.333	0	1	0.447	0
p38 MAPK Signaling	-2	-0.447	0.302	-1.633	-1	-1	0	0.816	N/A	1.265	N/A	N/A	N/A	0
Post-translational protein phosphorylation	1	0	0.277	1.134	1.897	0.333	-0.378	1.342	N/A	1.633	N/A	N/A	-0.447	0
Protein Kinase A Signaling	0.447	0.577	-1.177	0.447	0.688	1.177	-0.577	-0.258	0	-0.688	0.447	N/A	-1.414	0.535
Ferroptosis Signaling Pathway	0	-0.707	0	0	1	-0.302	-1	1.414	1.342	0	1	N/A	-0.632	-1
FGF Signaling	N/A	-1.342	0	0	1.414	1.265	-1.89	N/A	N/A	-1	-1	N/A	N/A	0.447
Mitochondrial biogenesis	N/A	N/A	-0.333	-1.89	0.816	-0.447	N/A	2	0	N/A	0.816	N/A	N/A	-2
Phase I - Functionalization of compounds	0.447	-2	0	1	0	-1	N/A	0.378	N/A	1.134	N/A	N/A	1.633	0.707
Kinetochore Metaphase Signaling Pathway	N/A	N/A	4	1.134	-0.816	0.707	N/A	0	N/A	0	N/A	N/A	-1.633	N/A
Hepatic Cholestasis	-2.111	-0.333	-0.853	-0.535	-0.302	-0.243	-1.155	0.577	0	1	N/A	N/A	0.447	-0.707
Gap junction trafficking and regulation	1	2.236	1.667	1.342	2	N/A	N/A	N/A	N/A	N/A	N/A	N/A	N/A	N/A
CREB Signaling in Neurons	-0.447	0	-1.333	0.392	-0.2	0.209	-2.065	0.2	-1	-0.209	-0.707	N/A	0.333	-1.147
Mitotic G1 phase and G1/S transition	0.816	-0.447	-0.626	-0.943	0.832	-0.535	N/A	0.378	-0.816	0.243	-0.447	N/A	1.342	-0.816
White Adipose Tissue Browning Pathway	-1.134	N/A	-0.535	0.707	0.632	0.302	-2	0.447	1	1.414	N/A	N/A	N/A	N/A
Interferon gamma signaling	-0.707	-1.633	0.5	0.333	-0.535	-1	-1.633	0.333	N/A	0.302	N/A	N/A	0.447	-0.707
Corticotropin Releasing Hormone Signaling	-1	N/A	1.291	1.265	0.632	0.905	-1	-0.378	-0.816	-0.378	N/A	N/A	N/A	-0.447
IL-33 Signaling Pathway	N/A	-0.816	-0.218	-0.632	-0.775	-0.258	-1.89	-1	0	-0.707	0	N/A	-1	-0.816
Zn Homeostasis Signaling Pathway	-1.3	0.186	-0.544	0.343	-0.174	-0.192	-1.225	-0.392	-0.535	0.18	0.258	N/A	0.5	-2.268
IL-10 Signaling	0.707	-0.277	0.192	1.732	0.905	1	0	0.447	0.447	-0.707	N/A	N/A	N/A	-1.633
Gαq Signaling	0	0.447	0.258	0.707	0.447	2.138	0	-0.447	N/A	0.378	-1	N/A	-1	-1.134
Endocannabinoid Cancer Inhibition Pathway	N/A	-0.816	0.894	0.905	-0.277	0.243	0.816	0.333	-0.447	0.302	N/A	N/A	1	1.89
p53 Signaling	-1.342	0	0	0	0.302	-0.378	1	1.633	-1	0.333	N/A	N/A	N/A	1.89
WNT/SHH Axonal Guidance Signaling Pathway	0	N/A	0.277	0.302	-0.905	0	-1.633	-1	-0.378	0	0	N/A	-2.236	-1.134
Mitotic Prophase	N/A	N/A	2.357	1.387	0.447	2.324	N/A	N/A	N/A	-1.342	N/A	N/A	N/A	0
NRF2-mediated Oxidative Stress Response	-0.707	N/A	0.535	-0.707	-0.816	1	0.378	1.508	N/A	0	-1	N/A	0.816	-0.333
ERK/MAPK Signaling	-1.155	0.302	0.539	-1.291	-0.688	0.471	-0.378	-0.832	-0.447	-0.302	N/A	N/A	0.816	-0.577
Docosahexaenoic Acid (DHA) Signaling	-1.414	0	-0.626	0.243	0	1.698	0	1.265	0.707	0	-0.707	0.447	-0.378	-0.302
RNA Polymerase I Transcription	N/A	N/A	0.632	0.905	1.633	1	-1	0	N/A	-2.236	N/A	N/A	N/A	0.378
Regulation of the Epithelial Mesenchymal Transition by Growth Factors Pathway	-0.333	-0.816	0	-0.258	-1.291	0.5	-1.732	-0.277	0	-0.302	-0.447	N/A	-0.816	-1
Ephrin Receptor Signaling	0.333	0.378	0.5	-0.832	-1.155	0.577	N/A	0.447	-1	1.134	N/A	N/A	0	-1.414
Degradation of the extracellular matrix	0.816	N/A	-1	-1.342	0.447	1.89	N/A	1.89	N/A	0.378	N/A	N/A	N/A	N/A
Warburg Effect Signaling Pathway	0.632	0	0.209	-0.302	-0.302	-0.632	0	0.302	1.89	-0.302	-1	N/A	2.121	0
Proteasomal PSMD10 Signaling Pathway	0.333	0	0.243	-0.302	-0.302	0.333	-0.707	0.707	1.414	0.707	-1	N/A	N/A	-1.633
Necroptosis Signaling Pathway	-0.378	N/A	-0.728	1.134	0.707	-0.905	-0.447	2	0	-0.277	N/A	N/A	0.333	-0.707
Collagen biosynthesis and modifying enzymes	1.633	N/A	N/A	1	N/A	1	N/A	-2	N/A	-0.816	N/A	N/A	1.134	N/A
Regulation of endogenous retroelements	N/A	N/A	2.111	0.905	1.414	2.236	N/A	N/A	N/A	-0.447	N/A	N/A	N/A	0.447
Transcriptional regulation by RUNX3	1.342	N/A	2.121	0.816	1	N/A	N/A	N/A	N/A	2.236	N/A	N/A	N/A	N/A
Transcriptional Regulatory Network in Embryonic Stem Cells	-0.577	0	0.447	0	0.258	1.667	-1.667	0.707	-0.816	0.333	N/A	N/A	N/A	-1
CXCR4 Signaling	-0.378	-0.447	0.535	0	-0.707	1.387	-0.333	-1	N/A	0.707	N/A	N/A	-0.816	-1.134
Reelin Signaling in Neurons	0	-1.342	-1.291	-0.707	-0.816	0	-1	-0.447	N/A	0.707	N/A	N/A	N/A	-1.134
TRIM21 Intracellular Antibody Signaling Pathway	1.633	N/A	1.604	2.53	0.378	0	-0.447	0	N/A	-0.832	N/A	N/A	N/A	N/A
14-3-3-mediated Signaling	-1	N/A	1.155	-0.816	0.447	0.632	-1.342	-0.333	N/A	0	-0.816	N/A	-0.447	-0.378
Estrogen Receptor Signaling	-0.277	0	-0.316	-0.186	-1.095	-0.557	-0.832	0	0.333	0	-1.342	0	-1.134	-1.291
Acute Phase Response Signaling	0	0	1	-1.633	-0.378	-0.333	-0.816	0.378	N/A	0	-2	N/A	0	-0.816
ISGylation Signaling Pathway	0	1	0.832	1.134	-1.633	1.414	-0.447	0.447	N/A	-0.447	N/A	N/A	N/A	N/A
Acetylcholine Receptor Signaling Pathway	N/A	0	-1.414	0	-0.535	0.258	-1.134	-0.447	0	-0.333	0	N/A	-1.342	-1.89
P2Y Purinergic Receptor Signaling Pathway	N/A	1	0.728	0.632	0.905	0.905	-1.342	0	-1	0	N/A	N/A	N/A	-0.816
FXR/RXR Activation	-0.707	0.447	-0.535	0	0.707	0	-1.414	-0.816	0	-1.897	N/A	N/A	-0.447	0.333
G-Protein Coupled Receptor Signaling	-1	-0.894	-0.412	0.343	-1.976	-0.493	-0.218	-0.378	-0.905	-0.18	0	N/A	0.302	0.186
HGF Signaling	0	1	0.229	-0.378	-0.333	0.577	-1.342	-0.707	-1	0	-1	N/A	0	-0.707
GM-CSF Signaling	N/A	N/A	0.577	-1.342	0	-0.333	-2	-1	N/A	-1	N/A	N/A	N/A	-1
NoRC negatively regulates rRNA expression	N/A	N/A	1.414	1.89	1.342	N/A	N/A	N/A	N/A	-2.236	N/A	N/A	N/A	0.333
Regulation of mRNA stability by proteins that bind AU-rich elements	N/A	N/A	0.535	1.155	0.378	-1.414	0	0	1	0.277	N/A	N/A	2	0.447
Thrombin Signaling	-0.707	0	0.728	0.302	-0.447	0.5	-0.707	-0.378	N/A	-0.707	N/A	N/A	-0.816	-1.89
Plasma lipoprotein assembly, remodeling, and clearance	-1.342	N/A	-3	-0.378	0	-2	N/A	N/A	N/A	-0.447	N/A	N/A	N/A	0
ABC-family proteins mediated transport	0	N/A	0	0.302	1.134	-0.632	N/A	0.447	N/A	0.258	2	N/A	1	-1.342
Factors involved in megakaryocyte development and platelet production	-1.342	N/A	-0.258	-0.447	-0.333	-0.707	N/A	N/A	1	-1.342	N/A	N/A	N/A	-1.633
FLT3 Signaling in Hematopoietic Progenitor Cells	-0.447	N/A	2.183	-1.342	0.333	1.732	N/A	0	N/A	N/A	N/A	N/A	N/A	-1
Carboxyterminal post-translational modifications of tubulin	1	2.236	2.449	N/A	1.342	N/A	N/A	N/A	N/A	N/A	N/A	N/A	N/A	N/A
Calcium Signaling	N/A	N/A	0	0	-0.378	-0.707	-2	-0.816	-0.447	-0.333	-1	N/A	N/A	-1.342
TP53 Regulates Transcription of Cell Cycle Genes	-1	-0.816	-1.414	0.447	N/A	-1.342	N/A	0	1	-1	N/A	N/A	N/A	N/A
Cardiac Hypertrophy Signaling	-0.816	-0.447	-0.192	-1.069	-0.728	1.091	-0.447	0.333	-0.447	0.258	-0.816	N/A	0	-0.302
Opioid Signaling Pathway	-1.633	-0.707	0	-0.277	-0.943	-0.5	-1.134	0	-0.378	-0.277	0.447	N/A	N/A	-0.632
Osteoarthritis Pathway	0.832	0.333	-1.091	-0.258	0.243	-0.707	-1.89	0.302	-0.816	N/A	-0.378	N/A	N/A	0
Thrombopoietin Signaling	N/A	N/A	1.732	-0.447	0.816	1.134	-1	-0.378	N/A	1.342	N/A	N/A	N/A	N/A
STAT3 Pathway	-0.378	N/A	-0.302	0	0	0.816	-1	0	2	1	N/A	N/A	N/A	1.342
Transcriptional Regulation by MECP2	-1	N/A	0	0.447	-1	1	N/A	N/A	N/A	N/A	-1	N/A	1.342	-1
BBSome Signaling Pathway	0.655	0.258	0	1.414	1.279	0.243	-0.632	0	N/A	-0.426	0.816	N/A	-0.816	0.243
Neuropathic Pain Signaling in Dorsal Horn Neurons	N/A	-1	-0.632	0	1.134	0.333	-2.121	-0.378	N/A	-1.134	N/A	N/A	0	N/A
Caveolar-mediated Endocytosis Signaling	N/A	N/A	1	0.447	-2.121	1.342	N/A	N/A	N/A	0.816	N/A	N/A	-1	N/A
IL-15 Signaling	-0.447	-0.816	0.535	-1	0	-0.333	-2.236	0	N/A	N/A	N/A	N/A	N/A	-1.342
Intrinsic Pathway for Apoptosis	N/A	N/A	1.89	0	2.236	0.447	N/A	-1	0	0.378	N/A	N/A	N/A	-0.707
Role of Chondrocytes in Rheumatoid Arthritis Signaling Pathway	1.265	0.302	0	0.302	0.258	-0.258	-1.134	0.378	0	1.414	N/A	N/A	N/A	-1.342
Costimulation by the CD28 family	N/A	-0.816	-0.943	-0.905	-1.508	0	N/A	N/A	N/A	-1.342	N/A	N/A	0	-1.134
Breast Cancer Regulation by Stathmin1	0.186	0	-0.535	0.522	-1.512	0.626	0.258	0	-0.632	1.091	0	N/A	0.302	-0.962
Protein folding	0.447	1.134	0.258	1.414	0.277	-0.816	N/A	0.816	N/A	-0.447	N/A	N/A	N/A	1
RNA Polymerase III Transcription	N/A	N/A	1	N/A	2.236	1.342	N/A	N/A	N/A	N/A	2	N/A	N/A	N/A
Neurovascular Coupling Signaling Pathway	N/A	N/A	0	-0.378	-0.333	0.378	-0.816	0	-0.816	0.302	-1.89	N/A	1	-0.632
Regulation of lipid metabolism by PPARalpha	-0.378	-0.447	0	-0.302	-1.155	0.632	0	0	0.707	1.155	0	N/A	1.414	-0.333
PDGF Signaling	-0.447	0	1.387	-0.378	-0.378	0.333	-2	0.333	N/A	-0.816	N/A	N/A	N/A	0.447
GAIT Translation Signaling Pathway	N/A	N/A	N/A	1	-1.667	0.832	N/A	0	N/A	-3	N/A	N/A	N/A	N/A
Sialic acid metabolism	N/A	N/A	-2.236	-2	N/A	N/A	N/A	N/A	N/A	2.236	N/A	N/A	N/A	N/A
MicroRNA Biogenesis Signaling Pathway	0.816	-0.378	-0.2	0.277	-1.147	-0.577	0.632	-0.707	N/A	-0.577	0	N/A	0	-1.155
Role of PKR in Interferon Induction and Antiviral Response	N/A	N/A	0.894	1.387	-0.905	0.905	-1.342	1	N/A	0	N/A	N/A	N/A	0
Phase II - Conjugation of compounds	0	N/A	-1.265	N/A	0.816	N/A	N/A	0.447	N/A	N/A	N/A	N/A	1.89	-2
Regulation of eIF4 and p70S6K Signaling	0	N/A	0.535	-1	-1.342	1.134	N/A	-1	N/A	N/A	N/A	N/A	N/A	-1.342
G Beta Gamma Signaling	0	1	-1.069	-0.577	0	-0.577	0	-0.816	0	0.632	N/A	N/A	N/A	-1.667
Insulin Secretion Signaling Pathway	0.378	0	0.169	-0.943	0.243	0.218	-2.333	0	0	0	0	N/A	-1.342	-0.707
Tumor Microenvironment Pathway	1.265	0.535	0.426	1	0.258	0	0	0.302	0.447	0.258	-1.134	N/A	N/A	-0.707
Amino acids regulate mTORC1	N/A	N/A	-0.378	-1.897	-1.342	-0.816	N/A	N/A	N/A	1.89	N/A	N/A	N/A	N/A
Tuberculosis Latent Signaling Pathway	0	N/A	0	-0.707	-1.667	-0.378	N/A	0	0.816	1.897	N/A	N/A	0.816	N/A
Signaling by the B Cell Receptor (BCR)	0	0	0.243	1.069	0	0	-0.447	-2.236	0	0	1	N/A	0.447	-0.816
Nucleosome assembly	N/A	N/A	1.633	1.342	N/A	N/A	N/A	N/A	N/A	-2.828	N/A	N/A	N/A	0.447
GABAergic Receptor Signaling Pathway (Enhanced)	0	N/A	0.632	0	-2.333	0	N/A	-0.816	-1	0.378	N/A	N/A	N/A	-1
Relaxin Signaling	N/A	N/A	0	-0.378	0.378	1	-2	-0.378	N/A	0	N/A	N/A	1	-1
Keratinization	-0.378	0	0.277	0.378	N/A	0	-1	1.633	N/A	2.449	N/A	N/A	N/A	N/A
Xenobiotic Metabolism AHR Signaling Pathway	N/A	N/A	0.577	1.633	-0.447	1	N/A	N/A	N/A	0.816	N/A	N/A	1.633	0
ERBB Signaling	0	N/A	0.258	-0.632	0.447	0.905	-0.447	-1.134	N/A	0.447	N/A	N/A	-1	0.816
WNK Renal Signaling Pathway	N/A	0	-0.333	-0.378	N/A	0.707	-1	0	N/A	-0.378	N/A	N/A	-1	-2.236
Xenobiotic Metabolism General Signaling Pathway	-0.816	N/A	-1.291	-0.816	0	0.333	-1.134	0.378	0	-0.447	N/A	N/A	-0.447	-0.302
Role of JAK family kinases in IL-6-type Cytokine Signaling	0.378	1.134	0	-0.302	-0.333	-1.342	-0.447	-0.378	N/A	1.633	N/A	N/A	N/A	N/A
Signaling by EGFR	1	N/A	0.707	0	1	1.414	N/A	0.816	N/A	-1	N/A	N/A	N/A	N/A
Cellular Effects of Sildenafil (Viagra)	0.192	1.225	0.132	-0.169	-0.324	0.898	-0.447	0.378	1.069	0	0	N/A	-0.832	-0.209
CSDE1 Signaling Pathway	N/A	N/A	0.378	N/A	-0.447	0.816	-1	-1	N/A	1.414	N/A	N/A	N/A	-0.816
BEX2 Signaling Pathway	0	1.134	0.577	0.816	-0.333	N/A	0	1	N/A	0	N/A	N/A	1	-1
Metabolism of non-coding RNA	N/A	N/A	1.134	1.342	1	0	N/A	N/A	N/A	0.447	N/A	N/A	N/A	-1.89
Fatty acyl-CoA biosynthesis	N/A	N/A	-1.414	N/A	-2	-2	N/A	N/A	N/A	N/A	N/A	N/A	0.378	N/A
Melanocyte Development and Pigmentation Signaling	-0.447	0	0.832	-0.333	0	1.732	N/A	0.447	N/A	-1	N/A	N/A	N/A	1
Cholesterol Biosynthesis I	N/A	N/A	1.342	N/A	N/A	N/A	N/A	N/A	N/A	N/A	N/A	N/A	2	2.449
Cholesterol Biosynthesis II (via 24,25-dihydrolanosterol)	N/A	N/A	1.342	N/A	N/A	N/A	N/A	N/A	N/A	N/A	N/A	N/A	2	2.449
Cholesterol Biosynthesis III (via Desmosterol)	N/A	N/A	1.342	N/A	N/A	N/A	N/A	N/A	N/A	N/A	N/A	N/A	2	2.449
Cargo recognition for clathrin-mediated endocytosis	-0.447	0	-1.604	0.632	0.707	0.277	N/A	1.667	N/A	-0.447	N/A	N/A	N/A	N/A
IL-3 Signaling	0	N/A	1.291	0	0.816	0.577	-1.633	-0.378	N/A	0.378	N/A	N/A	N/A	-0.707
Gαi Signaling	-0.447	N/A	1.155	-0.707	-1.414	0.333	N/A	-0.707	N/A	1	N/A	N/A	N/A	0
NF-κB Activation by Viruses	0	N/A	0.302	-0.447	0	1.414	0	-1.134	N/A	0	N/A	N/A	-1	-1.342
Signaling by NTRK1 (TRKA)	-1.342	N/A	0	-0.707	0.447	0	N/A	N/A	N/A	2	N/A	N/A	N/A	-1.134
Transport of bile salts and organic acids, metal ions and amine compounds	1	1.342	0.333	0.447	N/A	-0.447	N/A	N/A	N/A	N/A	N/A	N/A	2	N/A
UVB-Induced MAPK Signaling	-2	N/A	0.577	-0.447	0	0	-1	-1.342	N/A	N/A	N/A	N/A	N/A	N/A
Neuroprotective Role of THOP1 in Alzheimer's Disease	1	N/A	1.89	0.447	0.816	0.816	N/A	N/A	0	-0.378	N/A	N/A	N/A	N/A
VEGF Signaling	N/A	0.447	-0.302	-0.707	-0.333	0.905	-0.447	0.378	N/A	0.447	N/A	N/A	-1	-0.378
LXR/RXR Activation	0.447	0.816	-0.707	1.134	N/A	N/A	0	N/A	0	N/A	N/A	N/A	N/A	2.236
Cyclins and Cell Cycle Regulation	0.816	0.447	-0.277	1	0.447	-1.342	N/A	N/A	-1	N/A	N/A	N/A	N/A	N/A
Hedgehog 'off' state	N/A	N/A	0.632	1.508	0.447	-0.378	N/A	N/A	1	0	N/A	N/A	N/A	1.342
Prolactin Signaling	0	N/A	1.387	0	0	1	-0.447	-0.378	N/A	1	N/A	N/A	N/A	-1
IL-17A Signaling in Fibroblasts	0.333	-1	0	0.577	0.333	-0.302	-0.333	-0.378	N/A	1.134	N/A	N/A	0	-0.816
Transcriptional regulation by the AP-2 (TFAP2) family of transcription factors	N/A	N/A	-0.378	-0.378	-0.447	-2	N/A	1	N/A	1	N/A	N/A	N/A	N/A
NF1 RAS Signaling Pathway	N/A	-1.291	N/A	-0.186	-1.134	-0.192	N/A	0.192	-1.414	0.784	0	N/A	N/A	N/A
Transcriptional regulation of granulopoiesis	N/A	0.447	1.897	N/A	0	1	N/A	N/A	-1	-0.816	N/A	N/A	N/A	N/A
PXR/RXR Activation	N/A	N/A	-1.633	0	0.816	-1	N/A	N/A	N/A	-1.134	N/A	N/A	N/A	-0.447
Paracetamol ADME	N/A	N/A	-2.236	-1.342	N/A	N/A	N/A	-0.447	N/A	-1	N/A	N/A	N/A	N/A
Role of NANOG in Mammalian Embryonic Stem Cell Pluripotency	-0.816	0	0.333	-1.342	-0.816	0.816	N/A	0.447	N/A	N/A	N/A	N/A	N/A	-0.447
RAF-independent MAPK1/3 activation	N/A	2	2	N/A	N/A	N/A	N/A	N/A	N/A	1	N/A	N/A	N/A	N/A
Metabolism of water-soluble vitamins and cofactors	-0.816	N/A	-0.707	N/A	N/A	-1.342	N/A	N/A	N/A	-1.134	-1	N/A	N/A	0
Phototransduction Pathway	N/A	N/A	-2	N/A	0	-1.633	N/A	N/A	N/A	-1.342	N/A	N/A	N/A	N/A
Lung Ionic Balance Signaling Pathway	-0.218	0.5	-0.343	0.426	-0.5	0	-0.302	0	-0.378	0.243	0.333	N/A	-1	-0.688
Iron uptake and transport	N/A	0	-0.632	-1.155	1.342	-0.333	N/A	0.447	N/A	0.632	N/A	N/A	-0.378	0
Role of IL-17F in Allergic Inflammatory Airway Diseases	N/A	-1	2.121	N/A	0.447	1.342	N/A	N/A	N/A	N/A	N/A	N/A	N/A	N/A
PKCθ Signaling in T Lymphocytes	N/A	N/A	0	-0.447	-1.134	0.632	-1.342	-1.342	N/A	0	N/A	N/A	0	0
Sensory processing of sound by inner hair cells of the cochlea	N/A	N/A	-0.447	N/A	-1	N/A	-1	0	-1	0	-0.447	N/A	N/A	-1
RHO GTPases activate CIT	N/A	N/A	-1.89	-1	N/A	-1	N/A	N/A	N/A	-1	N/A	N/A	N/A	N/A
Renin-Angiotensin Signaling	-1	N/A	0.258	-0.378	0.333	0.277	-1.342	-0.816	N/A	0	N/A	N/A	N/A	-0.447
Acute Myeloid Leukemia Signaling	0.447	0	0.905	-1.342	0.447	0.816	N/A	0.447	N/A	N/A	N/A	N/A	N/A	-0.447
Estrogen-mediated S-phase Entry	1	1	-0.816	0	N/A	-2	N/A	N/A	N/A	N/A	N/A	N/A	N/A	N/A
ATM Signaling	N/A	0.447	-0.535	-0.333	0	-0.333	N/A	N/A	-1	-0.816	N/A	N/A	N/A	-1.342
Insulin Receptor Signaling	1	N/A	1.414	0	-0.632	0.728	0	0	N/A	1	N/A	N/A	N/A	0
Signaling by FGFR2	N/A	N/A	0	0.816	1	1	-0.816	N/A	N/A	-1.134	N/A	N/A	N/A	N/A
Cell Cycle: G2/M DNA Damage Checkpoint Regulation	N/A	N/A	-1.134	-1.667	0	-1.134	N/A	N/A	N/A	N/A	N/A	N/A	N/A	0.816
LPS/IL-1 Mediated Inhibition of RXR Function	-0.378	0	-0.378	0.447	-0.447	N/A	N/A	-0.816	N/A	-0.447	N/A	N/A	0.447	-1.342
UFMylation Signaling Pathway	0	0.378	-0.302	-0.632	-0.447	-0.632	N/A	N/A	N/A	2.236	N/A	N/A	N/A	0
Ion channel transport	N/A	N/A	0.302	0	0.707	-0.816	0	0	N/A	0.333	N/A	N/A	N/A	-2.449
NUR77 Signaling in T Lymphocytes	N/A	N/A	0.816	-0.447	1	0.447	N/A	1	N/A	0.447	N/A	N/A	N/A	-0.447
Unfolded protein response	N/A	N/A	0.707	0.447	N/A	0.447	N/A	N/A	N/A	N/A	N/A	N/A	2	1
Pyroptosis Signaling Pathway	-2	N/A	0.333	-0.707	-0.816	0.707	0	N/A	N/A	N/A	N/A	N/A	N/A	N/A
RHO GTPases activate PKNs	N/A	N/A	-1	-0.447	-1	-1.633	N/A	N/A	N/A	0.447	N/A	N/A	N/A	N/A
Neuregulin Signaling	0	1	-0.277	-1.414	0	0.707	0	0.707	N/A	0	N/A	N/A	N/A	-0.378
IL-6 Signaling	-0.447	0	0.243	-0.378	0.333	0	-1.414	-0.378	N/A	0.816	N/A	N/A	0.447	0
EGF Signaling	N/A	-1	1.069	0	N/A	0.378	-2	N/A	N/A	0	N/A	N/A	N/A	N/A
Late endosomal microautophagy	N/A	N/A	1	2	1	0.447	N/A	N/A	N/A	0	N/A	N/A	N/A	N/A
RANK Signaling in Osteoclasts	N/A	N/A	-0.535	N/A	-1	0.632	-1	N/A	N/A	-0.378	N/A	N/A	0.447	-0.447
Cell Cycle: G1/S Checkpoint Regulation	-0.447	N/A	0	-0.707	-0.447	0.447	N/A	N/A	-1	-1.342	N/A	N/A	N/A	0
RHO GTPases activate IQGAPs	N/A	2.236	1.134	N/A	1	N/A	N/A	N/A	N/A	N/A	N/A	N/A	N/A	N/A
Assembly and cell surface presentation of NMDA receptors	0.447	1.633	0.816	N/A	0	N/A	N/A	1	0	-0.447	0	N/A	N/A	0
Atherosclerosis Signaling	-1	-1	0	0.447	0	-1	-0.447	N/A	N/A	N/A	N/A	N/A	N/A	-0.447
Signaling by ROBO receptors	0.447	N/A	-0.333	1.265	0	-0.378	N/A	N/A	N/A	-0.277	N/A	N/A	N/A	-1.633
CDK5 Signaling	1	N/A	-0.905	-0.816	-0.707	0	N/A	0.816	N/A	0	N/A	N/A	N/A	N/A
Fc Epsilon RI Signaling	-0.816	0	0	-1.633	0	0	-0.447	-0.707	N/A	N/A	N/A	N/A	N/A	-0.632
VEGF Family Ligand-Receptor Interactions	0	N/A	0	-0.707	0	0.333	-0.816	-0.707	N/A	0	N/A	N/A	N/A	-1.633
MYC Mediated Apoptosis Signaling	N/A	N/A	0	-0.707	1.667	-0.816	N/A	N/A	N/A	1	N/A	N/A	N/A	N/A
Amyotrophic Lateral Sclerosis Signaling	N/A	0	1.134	-0.378	0.378	1	-0.447	0.378	N/A	-0.447	N/A	N/A	N/A	N/A
Transcriptional activity of SMAD2/SMAD3:SMAD4 heterotrimer	N/A	N/A	0.632	-0.333	0	1	N/A	N/A	N/A	1.134	N/A	N/A	N/A	-1
Aldosterone Signaling in Epithelial Cells	-1	0	-0.302	0.378	N/A	1.414	-1	0	N/A	0	N/A	N/A	N/A	N/A
NER (Nucleotide Excision Repair, Enhanced Pathway)	N/A	N/A	-0.302	-0.447	0.447	0	-1.633	N/A	N/A	-0.447	N/A	N/A	N/A	-0.816
Cellular response to hypoxia	N/A	N/A	1	2.333	0	0.447	N/A	N/A	N/A	0.302	N/A	N/A	N/A	N/A
Triacylglycerol Biosynthesis	N/A	0.378	-0.447	N/A	-2.236	N/A	N/A	N/A	N/A	N/A	N/A	N/A	1	N/A
Signaling by SCF-KIT	N/A	N/A	1.265	N/A	-1	0.447	N/A	N/A	N/A	N/A	N/A	N/A	N/A	-1.342
Transcriptional regulation by RUNX2	N/A	-1	1.667	1	N/A	0.378	N/A	N/A	N/A	N/A	N/A	N/A	N/A	N/A
RNA polymerase II transcribes snRNA genes	N/A	N/A	1.387	1.897	0.378	0.378	N/A	N/A	N/A	N/A	N/A	N/A	N/A	N/A
Netrin-1 signaling	-1	N/A	-1.134	-1.89	N/A	N/A	N/A	N/A	N/A	N/A	N/A	N/A	N/A	N/A
Ethanol Degradation II	N/A	N/A	-1	N/A	N/A	N/A	N/A	N/A	N/A	1	N/A	N/A	2	N/A
Glucose metabolism	0	0	-0.535	0	0.333	0.447	N/A	1	N/A	0	N/A	N/A	N/A	-1.667
Role of JAK2 in Hormone-like Cytokine Signaling	N/A	N/A	1	1.633	1.342	N/A	N/A	N/A	N/A	N/A	N/A	N/A	N/A	N/A
Signaling by Insulin receptor	N/A	N/A	0.333	-1.89	N/A	-0.378	N/A	-1.342	N/A	N/A	N/A	N/A	N/A	N/A
TP53 Regulates Transcription of Cell Death Genes	N/A	N/A	N/A	N/A	1	N/A	N/A	1	N/A	1.89	N/A	N/A	N/A	N/A
Ovarian Cancer Signaling	N/A	N/A	-1	-0.816	0	-0.333	N/A	-0.447	N/A	-0.816	N/A	N/A	N/A	-0.447
RHO GTPases Activate ROCKs	N/A	N/A	-1.633	-1	N/A	-1	N/A	N/A	N/A	N/A	N/A	N/A	N/A	N/A
PFKFB4 Signaling Pathway	N/A	-1.342	-0.302	-0.707	0.378	0.447	N/A	N/A	N/A	-0.447	N/A	N/A	N/A	N/A
Pancreatic Adenocarcinoma Signaling	0.816	1	0	0	-0.707	0.632	N/A	0	N/A	-0.447	N/A	N/A	N/A	N/A
Gαs Signaling	N/A	N/A	-0.632	0.447	1.134	0.816	N/A	0	N/A	-0.447	N/A	N/A	N/A	N/A
DNA damage-induced 14-3-3σ Signaling	N/A	0	0.816	-0.378	-0.447	0.816	N/A	N/A	N/A	0	N/A	N/A	N/A	1
BAG2 Signaling Pathway	N/A	N/A	-2.111	0	N/A	-1.342	N/A	N/A	N/A	N/A	N/A	N/A	N/A	N/A
Coronavirus Replication Pathway	N/A	2	0.447	N/A	1	N/A	N/A	N/A	N/A	N/A	N/A	N/A	N/A	N/A
MAPK targets/ Nuclear events mediated by MAP kinases	N/A	N/A	0.632	-1.342	N/A	0.447	N/A	N/A	N/A	N/A	N/A	N/A	N/A	-1
ERBB4 Signaling	N/A	N/A	-0.333	-1.633	0	1	N/A	-0.447	N/A	N/A	N/A	N/A	N/A	N/A
HIPPO signaling	N/A	N/A	-0.302	N/A	0	0.816	N/A	N/A	N/A	N/A	N/A	N/A	N/A	-2.236
SUMOylation of RNA binding proteins	N/A	N/A	-0.447	-1	0	N/A	N/A	N/A	N/A	N/A	N/A	N/A	N/A	-1.89
Endocannabinoid Developing Neuron Pathway	-0.447	N/A	0.577	0.378	-0.333	0.707	N/A	-0.447	N/A	N/A	N/A	N/A	N/A	-0.447
Circadian Clock	N/A	1.342	-0.333	0	-0.378	N/A	0	N/A	-0.816	N/A	N/A	N/A	N/A	-0.447
Interleukin-3, Interleukin-5 and GM-CSF signaling	N/A	N/A	0.302	-0.447	-1.134	-0.333	N/A	0	N/A	N/A	N/A	N/A	N/A	-1
ERB2-ERBB3 Signaling	0	N/A	0.302	-0.378	0	1.667	N/A	0.816	N/A	N/A	N/A	N/A	N/A	N/A
XBP1(S) activates chaperone genes	N/A	N/A	-1.155	-1	N/A	0	N/A	N/A	N/A	N/A	N/A	N/A	1	N/A
Regulation of Apoptosis	N/A	N/A	0.816	1.89	N/A	-0.447	N/A	N/A	N/A	0	N/A	N/A	N/A	N/A
Th17 Activation Pathway	N/A	1	1.134	N/A	-1	N/A	N/A	N/A	N/A	N/A	N/A	N/A	N/A	N/A
Th2 Pathway	0	0	0.302	0	-0.447	1	-1.342	N/A	N/A	N/A	N/A	N/A	N/A	N/A
Sleep REM Signaling Pathway	N/A	N/A	2.309	0.447	-0.333	0	N/A	N/A	N/A	0	N/A	N/A	N/A	N/A
GPER1 signaling	N/A	N/A	-0.775	0	-0.302	0.302	N/A	0.447	N/A	-0.816	N/A	N/A	N/A	-0.447
Regulation of TP53 Activity through Methylation	N/A	N/A	N/A	2.236	0.816	N/A	N/A	N/A	N/A	N/A	N/A	N/A	N/A	N/A
Arachidonic acid metabolism	N/A	N/A	-1	N/A	N/A	N/A	N/A	N/A	N/A	N/A	N/A	N/A	2	N/A
RHO GTPases Activate NADPH Oxidases	N/A	N/A	-1	N/A	N/A	-1	-1	0	N/A	0	N/A	N/A	N/A	N/A
SUMOylation of intracellular receptors	N/A	N/A	-0.816	-1.342	-0.816	0	N/A	N/A	N/A	N/A	N/A	N/A	N/A	N/A
ERCC6 (CSB) and EHMT2 (G9a) positively regulate rRNA expression	N/A	N/A	1.134	0.816	1	N/A	N/A	N/A	N/A	N/A	N/A	N/A	N/A	N/A
Signaling by NOTCH3	-1.134	0	1.265	0	N/A	N/A	N/A	N/A	N/A	N/A	N/A	N/A	N/A	0.447
Hypoxia Signaling in the Cardiovascular System	N/A	N/A	1	1	0.816	0	N/A	N/A	N/A	N/A	N/A	N/A	N/A	N/A
Regulation of beta-cell development	0	N/A	1	-0.816	N/A	N/A	N/A	N/A	N/A	N/A	N/A	N/A	N/A	-1
CD40 Signaling	N/A	N/A	1.155	N/A	-0.816	0.816	N/A	0	N/A	N/A	N/A	N/A	0	N/A
IL-17A Signaling in Airway Cells	N/A	-1	0.577	-0.447	-0.378	0.333	N/A	N/A	N/A	N/A	N/A	N/A	N/A	N/A
Signaling by NTRK3 (TRKC)	N/A	N/A	1.342	N/A	N/A	1.342	N/A	N/A	N/A	N/A	N/A	N/A	N/A	N/A
DNA Damage Bypass	N/A	N/A	-0.447	N/A	N/A	N/A	-2.236	N/A	N/A	N/A	N/A	N/A	N/A	N/A
Stearate Biosynthesis I (Animals)	N/A	N/A	-0.447	N/A	0.447	N/A	N/A	N/A	N/A	-1.342	N/A	N/A	0.447	N/A
TBC/RABGAPs	N/A	N/A	-0.447	0	N/A	N/A	N/A	N/A	2.236	N/A	N/A	N/A	N/A	N/A
Sphingolipid metabolism	N/A	N/A	-1.633	N/A	N/A	N/A	N/A	1	N/A	N/A	N/A	N/A	N/A	N/A
Sphingosine-1-phosphate Signaling	N/A	N/A	0	0.378	-1.342	0.905	N/A	N/A	N/A	N/A	N/A	N/A	N/A	N/A
NR1H2 and NR1H3-mediated signaling	N/A	N/A	-1.134	0	-0.447	-1	N/A	N/A	N/A	N/A	N/A	N/A	N/A	N/A
PPAR Signaling	0.447	N/A	-0.728	0	-0.577	-0.378	N/A	0.447	N/A	N/A	N/A	N/A	N/A	N/A
Interleukin-2 family signaling	N/A	N/A	1.134	N/A	-1	-0.378	N/A	N/A	N/A	N/A	N/A	N/A	N/A	N/A
RHO GTPases activate PAKs	N/A	N/A	-2.449	N/A	N/A	N/A	N/A	N/A	0	0	N/A	N/A	N/A	N/A
Signaling by Hippo	N/A	N/A	2	N/A	N/A	0.447	N/A	N/A	N/A	N/A	N/A	N/A	N/A	N/A
Mitotic Roles of Polo-Like Kinase	N/A	N/A	0	N/A	N/A	-1	N/A	-1	N/A	-0.447	N/A	N/A	N/A	N/A
Nucleotide catabolism	N/A	N/A	1	-1	N/A	N/A	N/A	N/A	N/A	N/A	N/A	N/A	N/A	-0.378
Metabolism of porphyrins	N/A	N/A	-1	N/A	N/A	N/A	N/A	N/A	N/A	N/A	N/A	N/A	1.342	N/A
PI3K Cascade	N/A	N/A	-1	N/A	N/A	N/A	-1.342	N/A	N/A	0	N/A	N/A	N/A	N/A
G alpha (z) signalling events	N/A	N/A	-1	0	0	0	N/A	1.342	N/A	N/A	N/A	N/A	N/A	N/A
Formation of Fibrin Clot (Clotting Cascade)	N/A	N/A	-1	1.342	N/A	N/A	N/A	N/A	N/A	N/A	N/A	N/A	N/A	N/A
Regulation of the Epithelial Mesenchymal Transition in Development Pathway	-0.447	N/A	0.447	N/A	-1	N/A	-0.447	N/A	N/A	N/A	N/A	N/A	N/A	N/A
Signaling by FGFR4	N/A	N/A	0.707	N/A	N/A	1.633	N/A	N/A	N/A	N/A	N/A	N/A	N/A	N/A
Apelin Pancreas Signaling Pathway	N/A	N/A	0.447	N/A	0	1.89	N/A	N/A	N/A	0	N/A	N/A	N/A	N/A
Serotonin Degradation	N/A	N/A	-1.414	N/A	N/A	-0.447	N/A	N/A	N/A	0.447	N/A	N/A	N/A	N/A
Oncostatin M Signaling	0.447	N/A	1.414	-0.447	0	N/A	N/A	N/A	N/A	N/A	N/A	N/A	N/A	N/A
Potassium Channels	N/A	N/A	-0.378	0.447	-1	0	N/A	-0.447	N/A	N/A	N/A	N/A	N/A	N/A
Signaling by Retinoic Acid	0	N/A	-1	N/A	N/A	0.447	N/A	0	N/A	0.816	N/A	N/A	N/A	N/A
COPII-mediated vesicle transport	N/A	N/A	0	1.414	N/A	0	N/A	N/A	N/A	N/A	N/A	N/A	0.816	N/A
FLT3 Signaling	N/A	N/A	0.816	-1.342	N/A	0	N/A	N/A	N/A	N/A	N/A	N/A	N/A	N/A
Noradrenaline and Adrenaline Degradation	N/A	N/A	-1.633	N/A	N/A	N/A	N/A	N/A	N/A	0.447	N/A	N/A	N/A	N/A
Heme signaling	N/A	N/A	1.134	N/A	0.447	N/A	N/A	N/A	0.447	N/A	N/A	N/A	N/A	N/A
Amyloid Processing	N/A	N/A	1	N/A	N/A	1	N/A	N/A	N/A	N/A	N/A	N/A	N/A	N/A
Antiproliferative Role of Somatostatin Receptor 2	N/A	N/A	0	N/A	-1	1	N/A	N/A	N/A	N/A	N/A	N/A	N/A	N/A
Cardiogenesis	N/A	N/A	1	N/A	N/A	N/A	-1	N/A	N/A	N/A	N/A	N/A	N/A	N/A
Purine Nucleotides Degradation II (Aerobic)	N/A	N/A	N/A	N/A	N/A	N/A	N/A	N/A	N/A	N/A	N/A	N/A	N/A	-2
Guanosine Nucleotides Degradation III	N/A	N/A	N/A	N/A	N/A	N/A	N/A	N/A	N/A	N/A	N/A	N/A	N/A	-2
RET signaling	N/A	N/A	0	N/A	N/A	0	N/A	N/A	N/A	N/A	N/A	N/A	N/A	2
GPVI-mediated activation cascade	N/A	N/A	1	N/A	-1	0	N/A	N/A	N/A	N/A	N/A	N/A	N/A	N/A
NFE2L2 regulating tumorigenic genes	N/A	N/A	N/A	2	N/A	N/A	N/A	N/A	N/A	N/A	N/A	N/A	N/A	N/A
Gastrin-CREB signalling pathway via PKC and MAPK	N/A	N/A	1	N/A	N/A	1	N/A	N/A	N/A	N/A	N/A	N/A	N/A	N/A
PD-1, PD-L1 cancer immunotherapy pathway	N/A	N/A	0	N/A	N/A	0	N/A	N/A	N/A	N/A	N/A	N/A	N/A	2
Oxidative Ethanol Degradation III	N/A	N/A	N/A	N/A	N/A	N/A	N/A	N/A	N/A	N/A	N/A	N/A	2	N/A
Ethanol Degradation IV	N/A	N/A	N/A	N/A	N/A	N/A	N/A	N/A	N/A	N/A	N/A	N/A	2	N/A
Fc epsilon receptor (FCERI) signaling	N/A	N/A	1.265	N/A	N/A	0.707	N/A	N/A	N/A	N/A	N/A	N/A	N/A	N/A
Metabolism of polyamines	N/A	N/A	0.333	1.633	N/A	0	N/A	0	N/A	0	N/A	N/A	N/A	N/A
Role of BRCA1 in DNA Damage Response	N/A	N/A	N/A	0.447	0.447	N/A	N/A	N/A	-1	0	N/A	N/A	N/A	N/A
Chaperone Mediated Autophagy	N/A	N/A	0	1	N/A	-0.447	N/A	N/A	N/A	-0.447	N/A	N/A	N/A	N/A
IL-9 Signaling	N/A	N/A	1.89	N/A	N/A	N/A	N/A	N/A	N/A	N/A	N/A	N/A	N/A	N/A
Elastic fibre formation	0.447	N/A	0.378	N/A	-1	N/A	N/A	0	N/A	N/A	N/A	N/A	N/A	N/A
IL-23 Signaling Pathway	N/A	N/A	0.816	N/A	0	0	0	N/A	N/A	-1	N/A	N/A	N/A	N/A
Integrin signaling	N/A	N/A	-1	N/A	N/A	-0.816	N/A	N/A	N/A	N/A	N/A	N/A	N/A	N/A
MTOR signalling	N/A	N/A	0	-1	N/A	-0.816	N/A	N/A	N/A	N/A	N/A	N/A	N/A	N/A
Putrescine Degradation III	N/A	N/A	-1.342	N/A	N/A	0	N/A	N/A	N/A	0.447	N/A	N/A	N/A	N/A
FOXO-mediated transcription	N/A	N/A	-0.447	N/A	N/A	N/A	N/A	N/A	N/A	N/A	N/A	N/A	N/A	-1.342
Signaling by NOTCH2	-1.342	N/A	0	-0.447	0	N/A	N/A	N/A	N/A	N/A	N/A	N/A	N/A	N/A
Signaling by FGFR1	N/A	N/A	0.632	N/A	N/A	1.134	N/A	N/A	N/A	N/A	N/A	N/A	N/A	N/A
Calcium-induced T Lymphocyte Apoptosis	N/A	N/A	0.447	N/A	N/A	0	-0.447	N/A	N/A	0.816	N/A	N/A	N/A	N/A
IL-7 Signaling Pathway	N/A	0.447	0.535	0	0	0.707	N/A	N/A	N/A	0	N/A	N/A	N/A	N/A
Crosstalk between Dendritic Cells and Natural Killer Cells	N/A	N/A	-1.633	N/A	N/A	N/A	N/A	N/A	N/A	N/A	N/A	N/A	N/A	N/A
Complement cascade	N/A	1	N/A	N/A	-0.447	N/A	N/A	N/A	N/A	N/A	N/A	N/A	N/A	N/A
iNOS Signaling	N/A	N/A	1.414	N/A	N/A	N/A	N/A	N/A	N/A	0	N/A	N/A	N/A	N/A
IL-17A Signaling in Gastric Cells	N/A	N/A	0.378	N/A	N/A	-1	N/A	N/A	N/A	N/A	N/A	N/A	N/A	N/A
Response of EIF2AK1 (HRI) to heme deficiency	N/A	N/A	1.342	N/A	N/A	N/A	N/A	N/A	N/A	N/A	N/A	N/A	N/A	N/A
Nicotinate metabolism	N/A	N/A	N/A	N/A	N/A	N/A	N/A	N/A	N/A	N/A	N/A	N/A	N/A	-1.342
Bile acid and bile salt metabolism	N/A	N/A	N/A	N/A	N/A	N/A	N/A	N/A	N/A	1.342	N/A	N/A	N/A	N/A
Tryptophan Degradation X (Mammalian, via Tryptamine)	N/A	N/A	-1.342	N/A	N/A	N/A	N/A	N/A	N/A	0	N/A	N/A	N/A	N/A
Dopamine Degradation	N/A	N/A	-1.342	N/A	N/A	N/A	N/A	N/A	N/A	0	N/A	N/A	N/A	N/A
Glutamate binding, activation of AMPA receptors and synaptic plasticity	N/A	N/A	-0.447	N/A	N/A	0	N/A	N/A	N/A	-0.447	0.447	N/A	N/A	N/A
DAG and IP3 signaling	N/A	N/A	-0.447	N/A	N/A	0.447	N/A	N/A	N/A	0.447	N/A	N/A	N/A	N/A
IL-1 Signaling	N/A	N/A	-0.905	0	0	-0.378	N/A	N/A	N/A	0	N/A	N/A	N/A	N/A
Regulation of TP53 Activity through Acetylation	N/A	N/A	-0.447	-0.816	N/A	N/A	N/A	N/A	N/A	N/A	N/A	N/A	N/A	0
Metabolism of nitric oxide: NOS3 activation and regulation	N/A	N/A	0	N/A	N/A	N/A	N/A	N/A	N/A	1	N/A	N/A	N/A	N/A
Histamine Degradation	N/A	N/A	0	N/A	N/A	N/A	N/A	N/A	N/A	1	N/A	N/A	N/A	N/A
CDP-diacylglycerol Biosynthesis I	N/A	1	N/A	N/A	N/A	N/A	N/A	N/A	N/A	N/A	N/A	N/A	N/A	N/A
Collagen chain trimerization	N/A	N/A	N/A	N/A	N/A	N/A	N/A	N/A	N/A	-1	N/A	N/A	0	N/A
Glycoaminoglycan-protein Linkage Region Biosynthesis	N/A	N/A	-1	N/A	N/A	N/A	N/A	N/A	N/A	N/A	N/A	N/A	N/A	N/A
Antiproliferative Role of TOB in T Cell Signaling	N/A	N/A	-1	N/A	N/A	N/A	N/A	N/A	N/A	N/A	N/A	N/A	N/A	N/A
Nicotine Degradation II	N/A	N/A	1	N/A	N/A	N/A	N/A	N/A	N/A	N/A	N/A	N/A	N/A	N/A
Estrogen Biosynthesis	N/A	N/A	N/A	N/A	N/A	N/A	N/A	N/A	N/A	N/A	N/A	N/A	-1	N/A
Mitophagy	N/A	N/A	N/A	N/A	0	1	N/A	N/A	N/A	0	N/A	N/A	N/A	N/A
Role of p14/p19ARF in Tumor Suppression	N/A	N/A	0	N/A	0	-1	N/A	N/A	N/A	N/A	N/A	N/A	N/A	N/A
Phosphatidylglycerol Biosynthesis II (Non-plastidic)	N/A	1	N/A	N/A	N/A	N/A	N/A	N/A	N/A	N/A	N/A	N/A	N/A	N/A
Formation of the nephric duct	N/A	N/A	-1	N/A	N/A	N/A	N/A	N/A	N/A	0	N/A	N/A	N/A	N/A
RORA activates gene expression	N/A	N/A	N/A	N/A	-1	N/A	N/A	N/A	N/A	N/A	N/A	N/A	N/A	N/A
Signaling by Erythropoietin	N/A	N/A	0.447	N/A	N/A	0.447	N/A	N/A	N/A	N/A	N/A	N/A	N/A	N/A
NFKBIE Signaling Pathway	N/A	N/A	0.378	N/A	N/A	0.447	N/A	N/A	N/A	N/A	N/A	N/A	0	N/A
Class B/2 (Secretin family receptors)	0	N/A	0.447	0	0.378	N/A	N/A	0	N/A	N/A	N/A	N/A	N/A	0
Maturation of TCA enzymes and regulation of TCA cycle	N/A	N/A	-0.816	N/A	N/A	0	N/A	N/A	N/A	N/A	N/A	N/A	N/A	N/A
IL-22 Signaling	N/A	N/A	0.816	N/A	N/A	N/A	N/A	N/A	N/A	N/A	N/A	N/A	N/A	N/A
Meiotic synapsis	N/A	N/A	0.816	0	N/A	N/A	N/A	N/A	N/A	N/A	N/A	N/A	N/A	0
Inositol phosphate metabolism	N/A	N/A	N/A	N/A	N/A	N/A	N/A	N/A	N/A	N/A	N/A	N/A	N/A	-0.816
TREM1 Signaling	N/A	N/A	0.378	N/A	N/A	0.378	N/A	N/A	N/A	N/A	N/A	N/A	N/A	N/A
Formation of WDR5-containing histone-modifying complexes	N/A	N/A	0.632	N/A	N/A	N/A	N/A	N/A	N/A	N/A	N/A	N/A	N/A	N/A
Superpathway of Melatonin Degradation	N/A	N/A	-0.447	N/A	N/A	N/A	N/A	N/A	N/A	N/A	N/A	N/A	N/A	N/A
Interleukin-15 signaling	N/A	N/A	0.447	N/A	N/A	N/A	N/A	N/A	N/A	N/A	N/A	N/A	N/A	N/A
Leptin Signaling in Obesity	N/A	N/A	0	N/A	N/A	0.447	N/A	N/A	N/A	N/A	N/A	N/A	N/A	N/A
FOXO-mediated transcription of cell cycle genes	N/A	N/A	-0.447	0	N/A	N/A	0	N/A	N/A	N/A	N/A	N/A	N/A	N/A
Binding and Uptake of Ligands by Scavenger Receptors	N/A	N/A	N/A	N/A	N/A	N/A	N/A	N/A	N/A	N/A	N/A	N/A	-0.447	N/A
Insertion of tail-anchored proteins into the endoplasmic reticulum membrane	N/A	N/A	0.447	N/A	N/A	N/A	N/A	N/A	N/A	N/A	N/A	N/A	N/A	N/A
Type I Diabetes Mellitus Signaling	0	N/A	0	0.378	0	0	N/A	N/A	N/A	N/A	N/A	N/A	N/A	0
D-myo-inositol (1,4,5)-trisphosphate Degradation	N/A	N/A	N/A	N/A	N/A	N/A	N/A	N/A	N/A	N/A	N/A	N/A	N/A	N/A
Xenobiotic Metabolism Signaling	N/A	N/A	N/A	N/A	N/A	N/A	N/A	N/A	N/A	N/A	N/A	N/A	N/A	N/A
Pyrimidine Deoxyribonucleotides De Novo Biosynthesis I	N/A	N/A	N/A	N/A	N/A	N/A	N/A	N/A	N/A	N/A	N/A	N/A	N/A	N/A
G-protein beta:gamma signalling	N/A	N/A	N/A	N/A	N/A	0	N/A	N/A	N/A	N/A	N/A	N/A	N/A	N/A
Allograft Rejection Signaling	N/A	N/A	N/A	N/A	N/A	N/A	N/A	N/A	N/A	N/A	N/A	N/A	N/A	N/A
Trans, trans-farnesyl Diphosphate Biosynthesis	N/A	N/A	N/A	N/A	N/A	N/A	N/A	N/A	N/A	N/A	N/A	N/A	N/A	N/A
Myogenesis	N/A	N/A	N/A	N/A	N/A	N/A	N/A	N/A	N/A	N/A	N/A	N/A	N/A	N/A
Phenylalanine Degradation IV (Mammalian, via Side Chain)	N/A	N/A	N/A	N/A	N/A	N/A	N/A	N/A	N/A	N/A	N/A	N/A	N/A	N/A
tRNA processing in the mitochondrion	N/A	N/A	N/A	N/A	N/A	N/A	N/A	N/A	N/A	N/A	N/A	N/A	N/A	N/A
Mineralocorticoid Biosynthesis	N/A	N/A	N/A	N/A	N/A	N/A	N/A	N/A	N/A	N/A	N/A	N/A	N/A	N/A
Myo-inositol Biosynthesis	N/A	N/A	N/A	N/A	N/A	N/A	N/A	N/A	N/A	N/A	N/A	N/A	N/A	N/A
Glutamate Receptor Signaling	N/A	N/A	N/A	N/A	N/A	N/A	N/A	N/A	N/A	N/A	N/A	N/A	N/A	N/A
Cellular hexose transport	N/A	N/A	N/A	N/A	N/A	N/A	N/A	N/A	N/A	N/A	N/A	N/A	N/A	N/A
FOXO-mediated transcription of cell death genes	N/A	N/A	N/A	0	N/A	N/A	N/A	N/A	N/A	N/A	N/A	N/A	N/A	N/A
Fatty Acid Activation	N/A	N/A	N/A	N/A	N/A	N/A	N/A	N/A	N/A	N/A	N/A	N/A	N/A	N/A
Flavin Biosynthesis IV (Mammalian)	N/A	N/A	N/A	N/A	N/A	N/A	N/A	N/A	N/A	N/A	N/A	N/A	N/A	N/A
Bladder Cancer Signaling	0	N/A	0	N/A	N/A	N/A	N/A	0	N/A	N/A	N/A	N/A	N/A	N/A
Formation of intermediate mesoderm	N/A	N/A	N/A	N/A	N/A	N/A	N/A	N/A	N/A	N/A	N/A	N/A	N/A	N/A
Tight Junction Signaling	N/A	N/A	N/A	N/A	N/A	N/A	N/A	N/A	N/A	N/A	N/A	N/A	N/A	N/A
Hypusine Biosynthesis	N/A	N/A	N/A	N/A	N/A	N/A	N/A	N/A	N/A	N/A	N/A	N/A	N/A	N/A
Bupropion Degradation	N/A	N/A	N/A	N/A	N/A	N/A	N/A	N/A	N/A	N/A	N/A	N/A	N/A	N/A
Granulocyte Adhesion and Diapedesis	N/A	N/A	N/A	N/A	N/A	N/A	N/A	N/A	N/A	N/A	N/A	N/A	N/A	N/A
Arginine Biosynthesis IV	N/A	N/A	N/A	N/A	N/A	N/A	N/A	N/A	N/A	N/A	N/A	N/A	N/A	N/A
Superpathway of Geranylgeranyldiphosphate Biosynthesis I (via Mevalonate)	N/A	N/A	N/A	N/A	N/A	N/A	N/A	N/A	N/A	N/A	N/A	N/A	N/A	N/A
Gluconeogenesis I	N/A	N/A	N/A	N/A	0	N/A	N/A	N/A	N/A	N/A	N/A	N/A	N/A	N/A
BMAL1:CLOCK,NPAS2 activates circadian gene expression	N/A	N/A	N/A	N/A	N/A	N/A	N/A	N/A	N/A	N/A	N/A	N/A	N/A	N/A
Heme Biosynthesis from Uroporphyrinogen-III I	N/A	N/A	N/A	N/A	N/A	N/A	N/A	N/A	N/A	N/A	N/A	N/A	N/A	N/A
Urea cycle	N/A	N/A	N/A	N/A	N/A	N/A	N/A	N/A	N/A	N/A	N/A	N/A	N/A	N/A
Effects of PIP2 hydrolysis	N/A	N/A	0	N/A	N/A	N/A	N/A	N/A	N/A	N/A	N/A	N/A	N/A	N/A
Acetone Degradation I (to Methylglyoxal)	N/A	N/A	N/A	N/A	N/A	N/A	N/A	N/A	N/A	N/A	N/A	N/A	N/A	N/A
Taurine Biosynthesis	N/A	N/A	N/A	N/A	N/A	N/A	N/A	N/A	N/A	N/A	N/A	N/A	N/A	N/A
Lysosomal oligosaccharide catabolism	N/A	N/A	N/A	N/A	N/A	N/A	N/A	N/A	N/A	N/A	N/A	N/A	N/A	N/A
Synthesis of Prostaglandins (PG) and Thromboxanes (TX)	N/A	N/A	N/A	N/A	N/A	N/A	N/A	N/A	N/A	N/A	N/A	N/A	N/A	N/A
Galactose catabolism	N/A	N/A	N/A	N/A	N/A	N/A	N/A	N/A	N/A	N/A	N/A	N/A	N/A	N/A
Neurotransmitter receptors and postsynaptic signal transmission	N/A	N/A	N/A	N/A	N/A	N/A	N/A	N/A	N/A	N/A	N/A	N/A	N/A	N/A
Extrinsic Prothrombin Activation Pathway	N/A	N/A	N/A	N/A	N/A	N/A	N/A	N/A	N/A	N/A	N/A	N/A	N/A	N/A
Melatonin Degradation I	N/A	N/A	N/A	N/A	N/A	N/A	N/A	N/A	N/A	N/A	N/A	N/A	N/A	N/A
Fatty Acid Biosynthesis Initiation II	N/A	N/A	N/A	N/A	N/A	N/A	N/A	N/A	N/A	N/A	N/A	N/A	N/A	N/A
Role of OCT4 in Mammalian Embryonic Stem Cell Pluripotency	N/A	N/A	N/A	N/A	N/A	N/A	N/A	N/A	N/A	N/A	N/A	N/A	N/A	N/A
Role of IL-17A in Arthritis	N/A	N/A	N/A	N/A	N/A	N/A	N/A	N/A	N/A	N/A	N/A	N/A	N/A	N/A
Thyroid Hormone Metabolism II (via Conjugation and/or Degradation)	N/A	N/A	N/A	N/A	N/A	N/A	N/A	N/A	N/A	N/A	N/A	N/A	N/A	N/A
Urea Cycle	N/A	N/A	N/A	N/A	N/A	N/A	N/A	N/A	N/A	N/A	N/A	N/A	N/A	N/A
Lanosterol Biosynthesis	N/A	N/A	N/A	N/A	N/A	N/A	N/A	N/A	N/A	N/A	N/A	N/A	N/A	N/A
Histidine catabolism	N/A	N/A	N/A	N/A	N/A	N/A	N/A	N/A	N/A	N/A	N/A	N/A	N/A	N/A
Regulation of cholesterol biosynthesis by SREBP (SREBF)	N/A	N/A	N/A	N/A	N/A	N/A	N/A	N/A	N/A	N/A	N/A	N/A	N/A	N/A
Specification of the neural plate border	N/A	N/A	N/A	N/A	N/A	N/A	N/A	N/A	N/A	N/A	N/A	N/A	N/A	N/A
Arginine Degradation I (Arginase Pathway)	N/A	N/A	N/A	N/A	N/A	N/A	N/A	N/A	N/A	N/A	N/A	N/A	N/A	N/A
Hepatic Fibrosis / Hepatic Stellate Cell Activation	N/A	N/A	N/A	N/A	N/A	N/A	N/A	N/A	N/A	N/A	N/A	N/A	N/A	N/A
Threonine Degradation II	N/A	N/A	N/A	N/A	N/A	N/A	N/A	N/A	N/A	N/A	N/A	N/A	N/A	N/A
Glucocorticoid Receptor Signaling	N/A	N/A	N/A	N/A	N/A	N/A	N/A	N/A	N/A	N/A	N/A	N/A	N/A	N/A
Biotin-carboxyl Carrier Protein Assembly	N/A	N/A	N/A	N/A	N/A	N/A	N/A	N/A	N/A	N/A	N/A	N/A	N/A	N/A
Intrinsic Prothrombin Activation Pathway	N/A	N/A	N/A	N/A	N/A	N/A	N/A	N/A	N/A	N/A	N/A	N/A	N/A	N/A
Coagulation System	N/A	N/A	N/A	N/A	N/A	N/A	N/A	N/A	N/A	N/A	N/A	N/A	N/A	N/A
Complement System	N/A	N/A	N/A	N/A	N/A	N/A	N/A	N/A	N/A	N/A	N/A	N/A	N/A	N/A
Antimicrobial peptides	N/A	N/A	N/A	N/A	N/A	N/A	N/A	N/A	N/A	N/A	N/A	N/A	N/A	N/A
Mevalonate Pathway I	N/A	N/A	N/A	N/A	N/A	N/A	N/A	N/A	N/A	N/A	N/A	N/A	N/A	N/A
Dissolution of Fibrin Clot	N/A	N/A	N/A	N/A	N/A	N/A	N/A	N/A	N/A	N/A	N/A	N/A	N/A	N/A
T Helper Cell Differentiation	N/A	N/A	N/A	N/A	N/A	N/A	N/A	N/A	N/A	N/A	N/A	N/A	N/A	N/A
Glycolysis I	N/A	N/A	N/A	N/A	0	N/A	N/A	N/A	N/A	N/A	N/A	N/A	N/A	N/A
Prolactin receptor signaling	N/A	N/A	N/A	N/A	N/A	N/A	N/A	N/A	N/A	N/A	N/A	N/A	N/A	N/A
Butyrophilin (BTN) family interactions	N/A	N/A	N/A	N/A	N/A	N/A	N/A	N/A	N/A	N/A	N/A	N/A	N/A	N/A
Glycine Betaine Degradation	N/A	N/A	N/A	N/A	N/A	N/A	N/A	N/A	N/A	N/A	N/A	N/A	N/A	N/A
POU5F1 (OCT4), SOX2, NANOG activate genes related to proliferation	N/A	N/A	N/A	N/A	N/A	N/A	N/A	N/A	N/A	N/A	N/A	N/A	N/A	N/A
Proline catabolism	N/A	N/A	N/A	N/A	N/A	N/A	N/A	N/A	N/A	N/A	N/A	N/A	N/A	N/A
Glutathione Redox Reactions I	N/A	N/A	N/A	N/A	N/A	N/A	N/A	N/A	N/A	N/A	N/A	N/A	N/A	N/A
Role of IL-17A in Psoriasis	N/A	N/A	N/A	N/A	N/A	N/A	N/A	N/A	N/A	N/A	N/A	N/A	N/A	N/A
Palmitate Biosynthesis I (Animals)	N/A	N/A	N/A	N/A	N/A	N/A	N/A	N/A	N/A	N/A	N/A	N/A	N/A	N/A
Neurotransmitter clearance	N/A	N/A	N/A	N/A	N/A	N/A	N/A	N/A	N/A	N/A	N/A	N/A	N/A	N/A
Caspase activation via Death Receptors in the presence of ligand	N/A	N/A	N/A	N/A	N/A	N/A	N/A	N/A	N/A	N/A	N/A	N/A	N/A	N/A
Role of JAK1, JAK2 and TYK2 in Interferon Signaling	N/A	N/A	N/A	N/A	N/A	N/A	N/A	N/A	N/A	N/A	N/A	N/A	N/A	N/A
Signaling by MST1	N/A	N/A	N/A	N/A	N/A	N/A	N/A	N/A	N/A	N/A	N/A	N/A	N/A	N/A
Endoplasmic Reticulum Stress Pathway	N/A	N/A	0	N/A	N/A	N/A	N/A	N/A	N/A	N/A	N/A	N/A	N/A	N/A
Citrulline Biosynthesis	N/A	N/A	N/A	N/A	N/A	N/A	N/A	N/A	N/A	N/A	N/A	N/A	N/A	N/A
Purine Nucleotides De Novo Biosynthesis II	N/A	N/A	N/A	N/A	N/A	N/A	N/A	N/A	N/A	N/A	N/A	N/A	N/A	N/A
The Visual Cycle	N/A	N/A	N/A	N/A	N/A	N/A	N/A	N/A	N/A	N/A	N/A	N/A	N/A	N/A
4-hydroxyproline Degradation I	N/A	N/A	N/A	N/A	N/A	N/A	N/A	N/A	N/A	N/A	N/A	N/A	N/A	N/A
Th1 and Th2 Activation Pathway	N/A	N/A	N/A	N/A	N/A	N/A	N/A	N/A	N/A	N/A	N/A	N/A	N/A	N/A
Proline Degradation	N/A	N/A	N/A	N/A	N/A	N/A	N/A	N/A	N/A	N/A	N/A	N/A	N/A	N/A
Nucleotide biosynthesis	N/A	N/A	N/A	N/A	N/A	N/A	N/A	N/A	N/A	N/A	N/A	N/A	N/A	N/A
Formation of the anterior neural plate	N/A	N/A	N/A	N/A	N/A	N/A	N/A	N/A	N/A	N/A	N/A	N/A	N/A	N/A
MSP-RON Signaling Pathway	N/A	N/A	N/A	N/A	N/A	N/A	N/A	N/A	N/A	N/A	N/A	N/A	N/A	N/A
Ketogenesis	N/A	N/A	N/A	N/A	N/A	N/A	N/A	N/A	N/A	N/A	N/A	N/A	N/A	N/A
Agranulocyte Adhesion and Diapedesis	N/A	N/A	N/A	N/A	N/A	N/A	N/A	N/A	N/A	N/A	N/A	N/A	N/A	N/A
Glutamate Degradation III (via 4-aminobutyrate)	N/A	N/A	N/A	N/A	N/A	N/A	N/A	N/A	N/A	N/A	N/A	N/A	N/A	N/A
Neurotransmitter uptake and metabolism In glial cells	N/A	N/A	N/A	N/A	N/A	N/A	N/A	N/A	N/A	N/A	N/A	N/A	N/A	N/A
Lipid Antigen Presentation by CD1	N/A	N/A	N/A	N/A	N/A	N/A	N/A	N/A	N/A	N/A	N/A	N/A	N/A	N/A
NAD Salvage Pathway II	N/A	N/A	N/A	N/A	N/A	N/A	N/A	N/A	N/A	N/A	N/A	N/A	N/A	N/A
Pexophagy	N/A	N/A	N/A	N/A	N/A	N/A	N/A	N/A	N/A	N/A	N/A	N/A	N/A	N/A
Granzyme B Signaling	N/A	N/A	N/A	N/A	N/A	N/A	N/A	N/A	N/A	N/A	N/A	N/A	N/A	N/A
Mismatch Repair	N/A	N/A	N/A	N/A	N/A	N/A	N/A	N/A	N/A	N/A	N/A	N/A	N/A	N/A
Formation of the ureteric bud	N/A	N/A	0	N/A	N/A	N/A	N/A	N/A	N/A	N/A	N/A	N/A	N/A	N/A
Sonic Hedgehog Signaling	N/A	N/A	N/A	N/A	0	N/A	N/A	N/A	N/A	N/A	N/A	N/A	N/A	N/A
ATF6 (ATF6-alpha) activates chaperone genes	N/A	N/A	N/A	N/A	N/A	N/A	N/A	N/A	N/A	N/A	N/A	N/A	N/A	N/A
B Cell Development	N/A	N/A	N/A	N/A	N/A	N/A	N/A	N/A	N/A	N/A	N/A	N/A	N/A	N/A
Regulation of the Epithelial-Mesenchymal Transition Pathway	N/A	N/A	N/A	N/A	N/A	N/A	N/A	N/A	N/A	N/A	N/A	N/A	N/A	N/A
MIF-mediated Glucocorticoid Regulation	N/A	N/A	N/A	N/A	N/A	N/A	N/A	N/A	N/A	N/A	N/A	N/A	N/A	N/A
Androgen Biosynthesis	N/A	N/A	N/A	N/A	N/A	N/A	N/A	N/A	N/A	N/A	N/A	N/A	N/A	N/A
Putrescine Biosynthesis III	N/A	N/A	N/A	N/A	N/A	N/A	N/A	N/A	N/A	N/A	N/A	N/A	N/A	N/A
Dermatan Sulfate Degradation (Metazoa)	N/A	N/A	N/A	N/A	N/A	N/A	N/A	N/A	N/A	N/A	N/A	N/A	N/A	N/A
Other interleukin signaling	N/A	N/A	N/A	N/A	N/A	N/A	N/A	N/A	N/A	N/A	N/A	N/A	N/A	N/A
Pyruvate Fermentation to Lactate	N/A	N/A	N/A	N/A	N/A	N/A	N/A	N/A	N/A	N/A	N/A	N/A	N/A	N/A
Aspirin ADME	N/A	N/A	N/A	N/A	N/A	N/A	N/A	N/A	N/A	0	N/A	N/A	N/A	N/A
Nephrin family interactions	N/A	N/A	N/A	N/A	N/A	N/A	N/A	N/A	N/A	N/A	N/A	N/A	N/A	N/A
Platelet Adhesion to exposed collagen	N/A	N/A	N/A	N/A	N/A	N/A	N/A	N/A	N/A	N/A	N/A	N/A	N/A	N/A
Glycogen Biosynthesis II (from UDP-D-Glucose)	N/A	N/A	N/A	N/A	N/A	N/A	N/A	N/A	N/A	N/A	N/A	N/A	N/A	N/A
Spermine and Spermidine Degradation I	N/A	N/A	N/A	N/A	N/A	N/A	N/A	N/A	N/A	N/A	N/A	N/A	N/A	N/A
Choline Biosynthesis III	N/A	N/A	N/A	N/A	N/A	N/A	N/A	N/A	N/A	N/A	N/A	N/A	N/A	N/A
Spermine Biosynthesis	N/A	N/A	N/A	N/A	N/A	N/A	N/A	N/A	N/A	N/A	N/A	N/A	N/A	N/A
Remodeling of Epithelial Adherens Junctions	N/A	N/A	N/A	N/A	N/A	N/A	N/A	N/A	N/A	N/A	N/A	N/A	N/A	N/A
Chondroitin Sulfate Degradation (Metazoa)	N/A	N/A	N/A	N/A	N/A	N/A	N/A	N/A	N/A	N/A	N/A	N/A	N/A	N/A
Interleukin-9 signaling	N/A	N/A	N/A	N/A	N/A	N/A	N/A	N/A	N/A	N/A	N/A	N/A	N/A	N/A
Autoimmune Thyroid Disease Signaling	N/A	N/A	N/A	N/A	N/A	N/A	N/A	N/A	N/A	N/A	N/A	N/A	N/A	N/A
Notch Signaling	N/A	N/A	N/A	N/A	N/A	N/A	N/A	N/A	N/A	N/A	N/A	N/A	N/A	N/A
Anandamide Degradation	N/A	N/A	N/A	N/A	N/A	N/A	N/A	N/A	N/A	N/A	N/A	N/A	N/A	N/A
Graft-versus-Host Disease Signaling	N/A	N/A	N/A	N/A	N/A	N/A	N/A	N/A	N/A	N/A	N/A	N/A	N/A	N/A
OX40 Signaling Pathway	N/A	N/A	N/A	N/A	N/A	N/A	N/A	N/A	N/A	N/A	N/A	N/A	N/A	N/A
Vitamin-C Transport	N/A	N/A	N/A	N/A	N/A	N/A	N/A	N/A	N/A	N/A	N/A	N/A	N/A	N/A
Signaling by ALK	N/A	N/A	N/A	N/A	0	N/A	N/A	N/A	N/A	N/A	N/A	N/A	N/A	N/A
Glutamate Dependent Acid Resistance	N/A	N/A	N/A	N/A	N/A	N/A	N/A	N/A	N/A	N/A	N/A	N/A	N/A	N/A
Carnitine metabolism	N/A	N/A	N/A	N/A	N/A	N/A	N/A	N/A	N/A	N/A	N/A	N/A	N/A	N/A
Signal regulatory protein family interactions	N/A	N/A	N/A	N/A	N/A	N/A	N/A	N/A	N/A	N/A	N/A	N/A	N/A	N/A
SUMOylation of nuclear envelope proteins	N/A	N/A	N/A	N/A	N/A	N/A	N/A	N/A	N/A	N/A	N/A	N/A	N/A	N/A
tRNA Splicing	N/A	N/A	N/A	N/A	N/A	N/A	N/A	N/A	N/A	N/A	N/A	N/A	N/A	N/A
Nicotine Degradation III	N/A	N/A	N/A	N/A	N/A	N/A	N/A	N/A	N/A	N/A	N/A	N/A	N/A	N/A
Transcriptional regulation of pluripotent stem cells	N/A	N/A	N/A	N/A	N/A	N/A	N/A	N/A	N/A	N/A	N/A	N/A	N/A	N/A
Class C/3 (Metabotropic glutamate/pheromone receptors)	N/A	N/A	N/A	N/A	N/A	N/A	N/A	N/A	N/A	N/A	N/A	N/A	N/A	N/A
Basal Cell Carcinoma Signaling	N/A	N/A	N/A	N/A	N/A	N/A	N/A	N/A	N/A	N/A	N/A	N/A	N/A	N/A
Phenylethylamine Degradation I	N/A	N/A	N/A	N/A	N/A	N/A	N/A	N/A	N/A	N/A	N/A	N/A	N/A	N/A
Acetate Conversion to Acetyl-CoA	N/A	N/A	N/A	N/A	N/A	N/A	N/A	N/A	N/A	N/A	N/A	N/A	N/A	N/A
NFE2L2 regulating MDR associated enzymes	N/A	N/A	N/A	N/A	N/A	N/A	N/A	N/A	N/A	N/A	N/A	N/A	N/A	N/A
Fatty Acid α-oxidation	N/A	N/A	N/A	N/A	N/A	N/A	N/A	N/A	N/A	N/A	N/A	N/A	N/A	N/A
Miscellaneous transport and binding events	N/A	N/A	N/A	N/A	N/A	N/A	N/A	N/A	N/A	N/A	N/A	N/A	N/A	N/A
Asparagine Biosynthesis I	N/A	N/A	N/A	N/A	N/A	N/A	N/A	N/A	N/A	N/A	N/A	N/A	N/A	N/A
Nephron development	N/A	N/A	N/A	N/A	N/A	N/A	N/A	N/A	N/A	N/A	N/A	N/A	N/A	N/A
Melatonin Degradation II	N/A	N/A	N/A	N/A	N/A	N/A	N/A	N/A	N/A	N/A	N/A	N/A	N/A	N/A
Epoxysqualene Biosynthesis	N/A	N/A	N/A	N/A	N/A	N/A	N/A	N/A	N/A	N/A	N/A	N/A	N/A	N/A
Galactose Degradation I (Leloir Pathway)	N/A	N/A	N/A	N/A	N/A	N/A	N/A	N/A	N/A	N/A	N/A	N/A	N/A	N/A
Heme Biosynthesis II	N/A	N/A	N/A	N/A	N/A	N/A	N/A	N/A	N/A	N/A	N/A	N/A	N/A	N/A
Surfactant metabolism	N/A	N/A	N/A	N/A	N/A	N/A	N/A	N/A	N/A	N/A	N/A	N/A	N/A	N/A
Zymosterol Biosynthesis	N/A	N/A	N/A	N/A	N/A	N/A	N/A	N/A	N/A	N/A	N/A	N/A	N/A	N/A
Clathrin-mediated Endocytosis Signaling	N/A	N/A	N/A	N/A	N/A	N/A	N/A	N/A	N/A	N/A	N/A	N/A	N/A	N/A
Superpathway of D-myo-inositol (1,4,5)-trisphosphate Metabolism	N/A	N/A	N/A	N/A	N/A	N/A	N/A	N/A	N/A	N/A	N/A	N/A	N/A	N/A
Phagosome Maturation	N/A	N/A	N/A	N/A	N/A	N/A	N/A	N/A	N/A	N/A	N/A	N/A	N/A	N/A
nNOS Signaling in Neurons	N/A	N/A	N/A	N/A	N/A	N/A	N/A	N/A	N/A	N/A	N/A	N/A	N/A	N/A
Glycine Biosynthesis I	N/A	N/A	N/A	N/A	N/A	N/A	N/A	N/A	N/A	N/A	N/A	N/A	N/A	N/A
Mechanisms of Viral Exit from Host Cells	N/A	N/A	N/A	N/A	N/A	N/A	N/A	N/A	N/A	N/A	N/A	N/A	N/A	N/A
Phosphatidylcholine Biosynthesis I	N/A	N/A	N/A	N/A	N/A	N/A	N/A	N/A	N/A	N/A	N/A	N/A	N/A	N/A
Formation of the posterior neural plate	N/A	N/A	N/A	N/A	N/A	N/A	N/A	N/A	N/A	N/A	N/A	N/A	N/A	N/A
Urate Biosynthesis/Inosine 5'-phosphate Degradation	N/A	N/A	N/A	N/A	N/A	N/A	N/A	N/A	N/A	N/A	N/A	N/A	N/A	N/A
L-DOPA Degradation	N/A	N/A	N/A	N/A	N/A	N/A	N/A	N/A	N/A	N/A	N/A	N/A	N/A	N/A
Purine Ribonucleosides Degradation to Ribose-1-phosphate	N/A	N/A	N/A	N/A	N/A	N/A	N/A	N/A	N/A	N/A	N/A	N/A	N/A	N/A
Communication between Innate and Adaptive Immune Cells	N/A	N/A	N/A	N/A	N/A	0	N/A	N/A	N/A	N/A	N/A	N/A	N/A	N/A
Glyoxylate metabolism and glycine degradation	N/A	N/A	N/A	N/A	N/A	N/A	N/A	N/A	N/A	N/A	N/A	N/A	N/A	N/A
Axonal Guidance Signaling	N/A	N/A	N/A	N/A	N/A	N/A	N/A	N/A	N/A	N/A	N/A	N/A	N/A	N/A
Signaling by LTK	N/A	N/A	N/A	N/A	N/A	N/A	N/A	N/A	N/A	N/A	N/A	N/A	N/A	N/A
Glutamate Removal from Folates	N/A	N/A	N/A	N/A	N/A	N/A	N/A	N/A	N/A	N/A	N/A	N/A	N/A	N/A
Heme Degradation	N/A	N/A	N/A	N/A	N/A	N/A	N/A	N/A	N/A	N/A	N/A	N/A	N/A	N/A
rRNA processing	N/A	N/A	N/A	N/A	N/A	N/A	N/A	N/A	N/A	N/A	N/A	N/A	N/A	N/A
Caspase activation via Dependence Receptors in the absence of ligand	N/A	N/A	N/A	N/A	N/A	N/A	N/A	N/A	N/A	N/A	N/A	N/A	N/A	N/A
GABA synthesis, release, reuptake and degradation	N/A	N/A	N/A	N/A	N/A	N/A	N/A	N/A	N/A	N/A	N/A	N/A	N/A	N/A
Antigen Presentation Pathway	N/A	N/A	N/A	N/A	0	N/A	N/A	N/A	N/A	N/A	N/A	N/A	N/A	N/A
L-cysteine Degradation II	N/A	N/A	N/A	N/A	N/A	N/A	N/A	N/A	N/A	N/A	N/A	N/A	N/A	N/A
Reelin signalling pathway	N/A	N/A	N/A	N/A	N/A	N/A	N/A	N/A	N/A	N/A	N/A	N/A	N/A	N/A
Glucocorticoid Biosynthesis	N/A	N/A	N/A	N/A	N/A	N/A	N/A	N/A	N/A	N/A	N/A	N/A	N/A	N/A
Reversible hydration of carbon dioxide	N/A	N/A	N/A	N/A	N/A	N/A	N/A	N/A	N/A	N/A	N/A	N/A	N/A	N/A
Adenosine Nucleotides Degradation II	N/A	N/A	N/A	N/A	N/A	N/A	N/A	N/A	N/A	N/A	N/A	N/A	N/A	N/A
